# Supplementary material for: Profiling and Validation of the Circular RNA Repertoire in Adult Murine Hearts
Source: Genomics Proteomics Bioinformatics. 2016 Apr 27;14(4):216–23. doi: 10.1016/j.gpb.2016.02.003 (PMC4996846; doi:10.1016/j.gpb.2016.02.003)
Supplement: Supplementary Table S1 — Complete list of 575 significant circRNAs. Significant circles include a list of 575 significant circRNAs sorted by BH corrected P value (sheet 1). Circle raw counts refer to raw counts for detected circRNAs (sheet 2); linear raw counts represent raw counts for linear RNA species (sheet 3); and alternative circRNA counts represent potential alternative splice variants for detected circRNAs (sheet 4). [file mmc1.xls]

## Sheet: Significant circles
Table S1 Complete list of 575 significant circRNAs
Note: circRNAs were ranked in descending order according to BH corrected P value
N/A entries within the Gene column indicate missing gene name information
Chr	Start	End	Gene	Strand	Start-end region	Overall region	BH corrected P value
13	11759671	11785141	Ryr2	-	exon-exon	CDS,exon,gene,transcript	9.34821e-07
12	51772274	51772705	Hectd1	-	exon-exon	CDS,exon,gene,transcript	1.72228e-06
17	10238893	10282981	Qk	-	exon-exon	CDS,exon,gene,transcript	1.72228e-06
11	6193154	6193476	Nudcd3	-	exon-exon	CDS,exon,gene,transcript	3.64604e-06
15	81382980	81392322	St13	-	exon-exon	CDS,UTR,exon,gene,transcript	3.64604e-06
6	31418931	31433131	Mkln1	+	exon-exon	CDS,exon,gene,transcript	3.64604e-06
9	101125023	101153874	Ppp2r3a	-	exon-exon	CDS,exon,gene,transcript	3.88168e-06
19	7026292	7032649	Stip1	-	exon-exon	CDS,exon,gene,transcript	8.53996e-06
19	57061253	57068937	Ablim1	-	exon-exon	CDS,exon,gene,transcript	9.156e-06
1	134834435	134842733	Ppp1r12b	-	exon-exon	CDS,exon,gene,transcript	1.45674e-05
10	12436281	12455564	Utrn	-	exon-exon	CDS,exon,gene,transcript	1.45674e-05
11	4517741	4531305	Mtmr3	-	exon-exon	CDS,UTR,exon,gene,start_codon,transcript	1.45674e-05
17	81428182	81445593	Slc8a1	-	exon-exon	CDS,exon,gene,transcript	1.45674e-05
3	97792739	97796808	Pde4dip	-	exon-exon	CDS,exon,gene,transcript	1.45674e-05
4	9583812	9610938	Asph	-	exon-exon	CDS,exon,gene,transcript	1.45674e-05
8	67882981	67908889	Psd3	-	exon-exon	CDS,exon,gene,transcript	1.45674e-05
9	121364001	121392051	Trak1	+	intergenic-exon	CDS,UTR,exon,gene,start_codon,transcript	1.45674e-05
1	87364104	87380008	Gigyf2	+	exon-exon	CDS,exon,gene,transcript	1.47561e-05
X	83878047	83887233	Dmd	+	exon-exon	CDS,exon,gene,transcript	1.66044e-05
2	76803293	76818816	Ttn	-	exon-exon	CDS,exon,gene,transcript	1.73869e-05
6	119694571	119722308	Erc1	-	exon-exon	CDS,exon,gene,transcript	1.86154e-05
6	134506196	134513419	Lrp6	-	exon-exon	CDS,exon,gene,transcript	2.38314e-05
9	110960802	110970179	Lrrc2	+	exon-intron	CDS,exon,gene,transcript	2.38314e-05
10	62776568	62776963	Ccar1	-	exon-exon	CDS,exon,gene,transcript	3.34306e-05
1	165350884	165357546	Dcaf6	-	exon-exon	CDS,exon,gene,transcript	3.58142e-05
2	23537328	23545579	Spopl	-	exon-exon	CDS,UTR,exon,gene,start_codon,stop_codon,transcript	3.95011e-05
1	16440323	16509408	Stau2	-	exon-exon	CDS,UTR,exon,gene,start_codon,stop_codon,transcript	3.97641e-05
12	52937135	52938506	Akap6	+	exon-exon	CDS,exon,gene,transcript	3.97641e-05
2	77049579	77059681	Ccdc141	-	exon-exon	CDS,exon,gene,transcript	3.97641e-05
6	47501168	47502590	Cul1	+	exon-exon	CDS,exon,gene,transcript	3.97641e-05
7	81893799	81905636	Hdgfrp3	-	exon-exon	CDS,exon,gene,transcript	3.97641e-05
6	134541652	134542045	Lrp6	-	exon-exon	CDS,exon,gene,transcript	4.42517e-05
1	127930707	127937565	Rab3gap1	+	exon-exon	CDS,exon,gene,transcript	4.66833e-05
8	85546513	85553410	Dnaja2	-	exon-exon	CDS,exon,gene,transcript	4.74251e-05
12	108157754	108165172	Setd3	-	exon-exon	CDS,UTR,exon,gene,start_codon,stop_codon,transcript	4.79135e-05
11	75751881	75759428	Ywhae	+	exon-exon	CDS,UTR,exon,gene,stop_codon,transcript	5.02149e-05
14	26900423	26914330	Asb14	+	exon-exon	CDS,UTR,exon,gene,stop_codon,transcript	5.02149e-05
15	81377688	81392322	St13	-	exon-exon	CDS,UTR,exon,gene,transcript	5.02149e-05
9	77164765	77190737	Mlip	-	exon-exon	CDS,exon,gene,transcript	5.02149e-05
9	80087430	80103764	Senp6	+	exon-exon	CDS,UTR,exon,gene,start_codon,stop_codon,transcript	5.02149e-05
4	8169596	8189392	Car8	-	exon-exon	CDS,UTR,exon,gene,stop_codon,transcript	5.09102e-05
18	16640422	16650498	Cdh2	-	exon-exon	CDS,exon,gene,start_codon,transcript	5.25215e-05
2	160670100	160687743	Top1	+	exon-exon	CDS,exon,gene,transcript	5.30154e-05
9	101125023	101148738	Ppp2r3a	-	exon-exon	CDS,exon,gene,transcript	5.30154e-05
5	23540375	23565265	Srpk2	-	exon-exon	CDS,exon,gene,transcript	5.37749e-05
15	33249926	33381447	Cpq	+	exon-exon	CDS,exon,gene,transcript	6.26151e-05
18	5633204	5705243	Zeb1	+	intron-exon	CDS,UTR,exon,gene,transcript	6.3164e-05
5	52180982	52184903	Dhx15	-	exon-exon	CDS,exon,gene,transcript	7.33019e-05
11	105240361	105247595	Tlk2	+	exon-exon	CDS,UTR,exon,gene,transcript	7.60835e-05
14	47693404	47693943	Ktn1	+	exon-exon	CDS,UTR,exon,gene,transcript	7.60835e-05
3	66994517	66996590	Rsrc1	+	exon-exon	CDS,UTR,exon,gene,start_codon,transcript	7.60835e-05
X	94098283	94114263	Zfx	-	exon-exon	CDS,UTR,exon,gene,start_codon,transcript	7.60835e-05
X	134261577	134267561	Trmt2b	-	exon-exon	CDS,UTR,exon,gene,start_codon,stop_codon,transcript	7.72281e-05
15	72999972	73031643	Trappc9	-	exon-exon	CDS,exon,gene,transcript	8.24375e-05
6	142639192	142687441	Abcc9	-	exon-exon	CDS,exon,gene,transcript	8.34357e-05
15	43492170	43513849	Emc2	+	exon-exon	CDS,exon,gene,transcript	8.53387e-05
18	25020662	25028169	Fhod3	+	exon-exon	CDS,exon,gene,transcript	8.53387e-05
2	104470749	104471847	Hipk3	-	exon-exon	CDS,UTR,exon,gene,start_codon,transcript	0.000119234
3	32837836	32865966	Usp13	+	exon-exon	CDS,exon,gene,transcript	0.000119234
6	142639192	142664640	Abcc9	-	exon-exon	CDS,exon,gene,transcript	0.000119234
3	121779555	121796485	Abcd3	-	exon-exon	CDS,exon,gene,transcript	0.000130702
13	11680966	11688013	Ryr2	-	exon-exon	CDS,exon,gene,transcript	0.000141008
16	32950292	32961744	Lrch3	+	exon-exon	CDS,UTR,exon,gene,stop_codon,transcript	0.000141008
16	70433545	70441319	Gbe1	+	exon-exon	CDS,exon,gene,transcript	0.000141008
18	5058125	5074004	Svil	+	exon-exon	CDS,exon,gene,transcript	0.000141008
3	152420015	152428832	Zzz3	+	exon-exon	CDS,UTR,exon,gene,start_codon,transcript	0.000141008
9	55176191	55185760	N/A	-	exon-exon	CDS,exon,gene,transcript	0.000141008
5	3747021	3772787	Ankib1	-	exon-exon	CDS,UTR,exon,gene,start_codon,transcript	0.000148571
16	27409324	27417365	Ccdc50	+	exon-exon	CDS,exon,gene,transcript	0.000148941
18	6111685	6115850	Arhgap12	-	exon-exon	CDS,UTR,exon,gene,start_codon,transcript	0.000148941
16	33421321	33434974	Zfp148	+	exon-exon	CDS,UTR,exon,gene,start_codon,transcript	0.000148977
13	11769852	11785141	Ryr2	-	exon-exon	CDS,exon,gene,transcript	0.000151872
11	6313788	6317080	Ogdh	+	exon-exon	CDS,exon,gene,transcript	0.000152641
5	31466232	31468240	Zfp512	+	exon-exon	CDS,exon,gene,transcript	0.000152641
18	10129305	10140888	Rock1	-	exon-exon	CDS,exon,gene,transcript	0.000158356
19	53620589	53621906	Smc3	+	exon-exon	CDS,exon,gene,transcript	0.000164834
4	124682193	124683855	Utp11l	-	exon-exon	CDS,exon,gene,transcript	0.000164834
7	67264865	67268400	Mef2a	-	exon-exon	CDS,UTR,exon,gene,transcript	0.000164834
1	64550849	64576329	Creb1	+	exon-exon	CDS,UTR,exon,gene,start_codon,stop_codon,transcript	0.000168144
13	59512324	59544451	Agtpbp1	-	exon-exon	CDS,UTR,exon,gene,start_codon,stop_codon,transcript	0.000168144
19	60543010	60564294	Cacul1	-	exon-exon	CDS,exon,gene,transcript	0.000168144
2	69914414	69922933	Ubr3	+	exon-exon	CDS,exon,gene,transcript	0.000171365
9	102618811	102619760	Cep63	-	exon-exon	CDS,UTR,exon,gene,start_codon,stop_codon,transcript	0.000171365
13	59495333	59508056	Agtpbp1	-	exon-exon	CDS,UTR,exon,gene,transcript	0.000179606
14	21234833	21240571	Adk	+	exon-exon	CDS,exon,gene,transcript	0.000192085
2	76802231	76818816	Ttn	-	exon-exon	CDS,exon,gene,transcript	0.000192085
4	56906215	56912130	Tmem245	-	exon-exon	CDS,exon,gene,transcript	0.000203081
2	25965663	25966948	Camsap1	-	exon-exon	CDS,UTR,exon,gene,stop_codon,transcript	0.000203498
3	32561465	32574368	Mfn1	+	exon-exon	CDS,UTR,exon,gene,transcript	0.000203498
5	65565989	65594548	Ube2k	+	exon-exon	CDS,UTR,exon,gene,stop_codon,transcript	0.000203498
1	150428120	150429545	Tpr	+	exon-exon	CDS,exon,gene,transcript	0.000215599
2	68358814	68369105	Stk39	-	exon-exon	CDS,exon,gene,transcript	0.000219761
12	51647994	51661713	Strn3	-	exon-exon	CDS,exon,gene,transcript	0.000220997
3	138546321	138555491	Eif4e	+	exon-exon	CDS,exon,gene,transcript	0.000220997
11	4517741	4546268	Mtmr3	-	exon-exon	CDS,UTR,exon,gene,start_codon,transcript	0.00022922
11	86532772	86535460	Rps6kb1	-	exon-exon	CDS,UTR,exon,gene,transcript	0.000230658
15	3457930	3551722	Ghr	-	exon-intron	CDS,UTR,exon,gene,start_codon,transcript	0.000230658
16	10611003	10644881	Clec16a	+	exon-exon	CDS,UTR,exon,gene,start_codon,transcript	0.000230658
18	70580653	70593340	Mbd2	+	exon-exon	CDS,UTR,exon,gene,stop_codon,transcript	0.000230658
19	42562552	42564341	R3hcc1l	+	exon-exon	CDS,UTR,exon,gene,start_codon,transcript	0.000230658
4	41216566	41229848	Ubap2	-	exon-exon	CDS,exon,gene,transcript	0.000230658
5	143684396	143687044	Cyth3	+	exon-exon	CDS,UTR,exon,gene,start_codon,transcript	0.000230658
9	110960802	110970159	Lrrc2	+	exon-exon	CDS,exon,gene,transcript	0.000230658
4	41226280	41229848	Ubap2	-	exon-exon	CDS,exon,gene,transcript	0.000237801
10	108240105	108243130	Ppp1r12a	+	exon-exon	CDS,exon,gene,transcript	0.000243408
13	59495333	59504310	Agtpbp1	-	exon-exon	CDS,UTR,exon,gene,transcript	0.000243808
16	20101992	20107643	Klhl24	+	exon-exon	CDS,UTR,exon,gene,start_codon,transcript	0.000243808
3	89001773	89007877	Ash1l	+	exon-exon	CDS,exon,gene,transcript	0.000243808
3	133320936	133330512	Ppa2	+	exon-exon	CDS,exon,gene,transcript	0.000243808
10	94748941	94750659	Cep83	+	exon-exon	CDS,exon,gene,transcript	0.000248608
17	10273947	10282981	Qk	-	exon-exon	CDS,exon,gene,transcript	0.000248608
11	61909848	61922829	Akap10	-	exon-exon	CDS,UTR,exon,gene,start_codon,transcript	0.000251366
17	73906010	73907745	Xdh	-	exon-exon	CDS,exon,gene,transcript	0.000254371
5	66362718	66392335	Apbb2	-	exon-exon	CDS,exon,gene,transcript	0.000254371
15	66594807	66595199	Phf20l1	+	exon-exon	CDS,exon,gene,transcript	0.00025698
16	16225301	16230776	Pkp2	+	exon-exon	CDS,UTR,exon,gene,stop_codon,transcript	0.00025698
17	6137211	6139156	Tulp4	+	exon-exon	CDS,UTR,exon,gene,start_codon,transcript	0.000259629
1	7120194	7120615	Pcmtd1	+	exon-exon	CDS,UTR,exon,gene,start_codon,transcript	0.000265589
7	56067984	56072430	Herc2	+	exon-exon	CDS,exon,gene,transcript	0.000280468
1	134865778	134887354	Ppp1r12b	-	exon-exon	CDS,exon,gene,transcript	0.000282382
13	97141927	97150413	Gfm2	+	exon-exon	CDS,UTR,exon,gene,start_codon,transcript	0.000282382
10	63162222	63169430	Mypn	-	exon-exon	CDS,exon,gene,transcript	0.00028523
11	65218529	65233184	Myocd	-	exon-exon	CDS,exon,gene,start_codon,transcript	0.00028523
11	52236837	52245121	Skp1a	+	exon-exon	CDS,UTR,exon,gene,start_codon,stop_codon,transcript	0.000336734
3	35916220	35921187	Dcun1d1	-	exon-exon	CDS,UTR,exon,gene,start_codon,transcript	0.000336734
6	3522683	3562358	Ccdc132	+	exon-exon	CDS,UTR,exon,gene,transcript	0.000336734
18	35610871	35613502	Paip2	+	exon-exon	CDS,UTR,exon,gene,start_codon,transcript	0.000338008
4	149222227	149226356	Kif1b	-	exon-exon	CDS,exon,gene,transcript	0.000338008
9	3441055	3460131	Cwf19l2	+	exon-exon	CDS,exon,gene,transcript	0.000338008
18	5046589	5049494	Svil	+	exon-exon	CDS,UTR,exon,gene,start_codon,transcript	0.000355381
10	120825108	120852092	Msrb3	-	exon-exon	CDS,exon,gene,transcript	0.000355878
13	59495333	59544451	Agtpbp1	-	exon-exon	CDS,UTR,exon,gene,start_codon,stop_codon,transcript	0.000357783
13	9720773	9735466	Zmynd11	-	exon-exon	CDS,UTR,exon,gene,start_codon,transcript	0.000362496
12	86256868	86269061	Gpatch2l	+	exon-exon	CDS,exon,gene,transcript	0.00036274
2	25596433	25602555	Rabl6	-	exon-exon	CDS,exon,gene,transcript	0.00036274
14	45334653	45343727	Psmc6	+	exon-exon	CDS,exon,gene,transcript	0.000368782
2	69977719	69988896	Ubr3	+	exon-exon	CDS,exon,gene,transcript	0.000390782
2	158826305	158831872	Dhx35	+	exon-exon	CDS,exon,gene,transcript	0.000390782
5	103783124	103784513	Aff1	+	exon-exon	CDS,exon,gene,transcript	0.000394458
14	47016277	47016795	Samd4	+	exon-exon	CDS,UTR,exon,gene,start_codon,transcript	0.000423595
7	132966507	132973623	Zranb1	+	exon-exon	CDS,exon,gene,transcript	0.000423595
19	60764032	60764233	Eif3a	-	exon-exon	CDS,exon,gene,transcript	0.000426058
15	41797474	41826052	Oxr1	+	exon-exon	CDS,UTR,exon,gene,start_codon,transcript	0.000432268
14	17963061	17963321	Thrb	+	exon-exon	CDS,exon,gene,transcript	0.0004354
13	64196152	64196675	Cdc14b	-	exon-exon	UTR,exon,gene,transcript	0.000440429
1	37377578	37380060	Inpp4a	+	exon-exon	CDS,exon,gene,transcript	0.000441051
4	9508627	9532065	Asph	-	exon-exon	CDS,exon,gene,transcript	0.000445811
11	6311009	6317080	Ogdh	+	intron-exon	CDS,exon,gene,transcript	0.000471196
8	22414716	22421450	Mrps31	+	exon-exon	CDS,exon,gene,transcript	0.000471593
1	127791605	127799553	Ccnt2	+	exon-exon	CDS,exon,gene,transcript	0.000480969
10	76399856	76412649	Pcnt	-	exon-exon	CDS,exon,gene,transcript	0.000480969
16	43569681	43577748	Zbtb20	+	exon-exon	CDS,UTR,exon,gene,start_codon,transcript	0.000480969
9	7825615	7827009	Birc2	-	exon-exon	CDS,exon,gene,transcript	0.00048749
2	76857904	76884197	Ttn	-	exon-exon	CDS,exon,gene,transcript	0.000508178
5	65565989	65581468	Ube2k	+	exon-exon	CDS,UTR,exon,gene,stop_codon,transcript	0.000508178
16	58424561	58433463	Dcbld2	+	exon-exon	CDS,exon,gene,transcript	0.000516025
17	81647809	81649638	Slc8a1	-	exon-intergenic	CDS,exon,gene,start_codon,transcript	0.000518321
11	62283597	62292218	Ttc19	+	exon-exon	CDS,exon,gene,transcript	0.000531997
9	122131893	122137601	Snrk	+	exon-exon	CDS,UTR,exon,gene,start_codon,transcript	0.000531997
17	71789868	71810982	Clip4	+	exon-exon	CDS,UTR,exon,gene,start_codon,transcript	0.000550549
19	38523915	38525452	Plce1	+	exon-exon	CDS,UTR,exon,gene,start_codon,transcript	0.000550549
12	51621780	51661713	Strn3	-	exon-exon	CDS,exon,gene,transcript	0.000557722
1	43990511	43992394	Tpp2	+	exon-exon	CDS,UTR,exon,gene,transcript	0.000583828
11	19998120	20008477	N/A	-	exon-exon	CDS,exon,gene,transcript	0.000583828
16	94383912	94403368	Ttc3	+	exon-exon	CDS,UTR,exon,gene,start_codon,stop_codon,transcript	0.000583828
X	38424267	38442140	Lamp2	-	exon-exon	CDS,exon,gene,transcript	0.000583828
10	52429193	52436663	Nus1	+	exon-exon	CDS,UTR,exon,gene,transcript	0.000596265
1	188043334	188066457	Esrrg	+	exon-exon	CDS,UTR,exon,gene,start_codon,transcript	0.000604855
14	54662168	54667161	Acin1	-	exon-exon	CDS,exon,gene,transcript	0.000604855
2	37624173	37647285	Strbp	-	exon-exon	CDS,UTR,exon,gene,start_codon,transcript	0.000604855
9	110590388	110604231	Setd2	+	exon-exon	CDS,exon,gene,transcript	0.000604855
12	35085939	35107556	Snx13	+	exon-exon	CDS,exon,gene,transcript	0.000605376
6	22132229	22145687	Cped1	+	exon-exon	CDS,exon,gene,transcript	0.000605376
2	76863274	76868085	Ttn	-	exon-exon	CDS,exon,gene,transcript	0.000609746
11	54543579	54568496	Rapgef6	+	exon-exon	CDS,exon,gene,transcript	0.000611462
3	121791734	121796485	Abcd3	-	exon-exon	CDS,exon,gene,transcript	0.000611462
5	72422025	72454506	Corin	-	exon-exon	CDS,exon,gene,transcript	0.000611462
9	70316592	70327276	Myo1e	+	exon-exon	CDS,exon,gene,transcript	0.000612089
18	36581068	36594322	Ankhd1	+	exon-exon	CDS,exon,gene,transcript	0.000616044
18	65174045	65198726	Nedd4l	+	exon-exon	CDS,exon,gene,transcript	0.000640945
12	51647687	51661713	Strn3	-	intron-exon	CDS,exon,gene,transcript	0.000647085
17	85003266	85005566	Ppm1b	+	exon-exon	CDS,exon,gene,transcript	0.000647085
1	91384565	91385346	Ilkap	-	exon-exon	CDS,UTR,exon,gene,transcript	0.000661209
4	40163719	40167191	Aco1	+	exon-exon	CDS,UTR,exon,gene,start_codon,transcript	0.000676443
5	67702980	67776198	Atp8a1	-	exon-exon	CDS,exon,gene,transcript	0.000702799
4	6398319	6417207	Nsmaf	-	exon-exon	CDS,UTR,exon,gene,stop_codon,transcript	0.000718188
8	105178593	105202547	Cbfb	+	exon-exon	CDS,exon,gene,transcript	0.000730796
2	37624173	37647285	N/A	+	exon-exon	CDS,UTR,exon,gene,start_codon,transcript	0.000733324
2	146387228	146412868	Ralgapa2	-	exon-exon	CDS,exon,gene,transcript	0.000758767
14	26418113	26428316	Slmap	-	exon-exon	CDS,exon,gene,transcript	0.000772248
16	10611003	10638915	Clec16a	+	exon-exon	CDS,UTR,exon,gene,start_codon,transcript	0.000772248
17	26266283	26267358	Luc7l	+	exon-exon	CDS,UTR,exon,gene,transcript	0.000784393
2	20855354	20860036	Arhgap21	-	exon-exon	CDS,exon,gene,transcript	0.000816602
X	93620505	93626612	Pola1	-	exon-exon	CDS,exon,gene,transcript	0.000816602
1	162307868	162313696	Dnm3	-	exon-exon	CDS,exon,gene,transcript	0.000831568
16	31788082	31797010	Dlg1	+	exon-exon	CDS,exon,gene,transcript	0.000831568
2	74568941	74573626	Lnp	-	exon-exon	CDS,UTR,exon,gene,start_codon,transcript	0.000832937
15	3457930	3551685	Ghr	-	exon-exon	CDS,UTR,exon,gene,start_codon,transcript	0.00083527
8	67904117	67908889	Psd3	-	exon-exon	CDS,exon,gene,transcript	0.00083527
8	77344640	77365160	Arhgap10	-	exon-exon	CDS,exon,gene,transcript	0.000835327
X	101213774	101215578	Snx12	-	exon-exon	CDS,exon,gene,transcript	0.000852523
2	34432003	34444406	Mapkap1	+	exon-exon	CDS,UTR,exon,gene,start_codon,transcript	0.00090134
5	88934749	88954957	Slc4a4	+	exon-exon	CDS,exon,gene,start_codon,transcript	0.000935456
7	116359996	116368189	Pik3c2a	-	exon-exon	CDS,exon,gene,transcript	0.000936154
2	147024715	147026439	Xrn2	+	exon-exon	CDS,exon,gene,transcript	0.000950023
X	152046660	152047968	Smc1a	+	exon-exon	CDS,exon,gene,transcript	0.000958111
12	3835027	3873428	Dnmt3a	+	exon-exon	CDS,UTR,exon,gene,start_codon,transcript	0.000962276
14	56748835	56772006	Pspc1	-	exon-exon	CDS,UTR,exon,gene,transcript	0.000968628
18	80137484	80142769	Adnp2	-	exon-exon	CDS,UTR,exon,gene,start_codon,transcript	0.000968628
2	131511984	131516443	Smox	+	exon-exon	CDS,UTR,exon,gene,start_codon,stop_codon,transcript	0.000968628
2	68358814	68410141	Stk39	-	exon-exon	CDS,exon,gene,transcript	0.000973693
7	73514090	73519708	Chd2	-	exon-exon	CDS,exon,gene,transcript	0.000980192
5	150604177	150608440	N4bp2l2	-	intergenic-exon	exon,gene,transcript	0.000981084
13	59495333	59500702	Agtpbp1	-	exon-exon	CDS,UTR,exon,gene,transcript	0.00102793
13	101757326	101758039	Pik3r1	-	exon-exon	CDS,UTR,exon,gene,start_codon,transcript	0.0010398
8	77384751	77413627	Arhgap10	-	exon-exon	CDS,exon,gene,transcript	0.0010398
1	185266901	185267279	Rab3gap2	+	exon-exon	CDS,exon,gene,transcript	0.00105017
12	13482386	13484044	Nbas	+	exon-exon	CDS,exon,gene,transcript	0.00105017
12	111778020	111789459	Klc1	+	exon-exon	CDS,exon,gene,transcript	0.00105017
19	36958373	36970038	Btaf1	+	exon-exon	CDS,exon,gene,transcript	0.00105017
13	36943891	36972066	F13a1	-	exon-exon	CDS,exon,gene,transcript	0.00107483
15	34114024	34118110	Mtdh	+	exon-exon	CDS,UTR,exon,gene,stop_codon,transcript	0.00107483
16	22248436	22249133	Tra2b	-	exon-exon	CDS,UTR,exon,gene,transcript	0.0010762
17	66809466	66817977	Ptprm	-	exon-exon	CDS,exon,gene,transcript	0.0010762
4	9474898	9532065	Asph	-	exon-exon	CDS,exon,gene,transcript	0.0010762
10	117817344	117818609	Rap1b	-	exon-exon	CDS,UTR,exon,gene,stop_codon,transcript	0.00112233
17	26757805	26763448	Crebrf	+	exon-exon	CDS,UTR,exon,gene,transcript	0.00114355
17	50917527	50935558	Tbc1d5	-	exon-exon	CDS,exon,gene,transcript	0.00115516
15	35668701	35674952	Vps13b	+	exon-exon	CDS,exon,gene,transcript	0.00116552
7	127528396	127534961	Srcap	+	exon-exon	CDS,UTR,exon,gene,stop_codon,transcript	0.00116552
1	11107603	11123863	Prex2	+	exon-exon	CDS,exon,gene,transcript	0.00117235
13	37888871	37899787	Rreb1	+	exon-exon	CDS,UTR,exon,gene,start_codon,stop_codon,transcript	0.00120018
17	81408067	81445593	Slc8a1	-	exon-exon	CDS,exon,gene,transcript	0.00120018
2	61613651	61627839	Tank	+	exon-exon	CDS,UTR,exon,gene,start_codon,transcript	0.00120018
X	71383200	71401934	Mtmr1	+	exon-exon	CDS,exon,gene,transcript	0.00122242
13	12454735	12459316	Lgals8	-	exon-exon	CDS,UTR,exon,gene,start_codon,transcript	0.00125247
4	46460090	46468787	Anp32b	+	exon-exon	CDS,exon,gene,transcript	0.00128753
5	20789629	20794481	Phtf2	-	exon-exon	CDS,UTR,exon,gene,transcript	0.00128753
9	122160323	122164051	Snrk	+	exon-exon	CDS,exon,gene,transcript	0.0013195
14	21626719	21637640	Kat6b	+	exon-exon	CDS,exon,gene,transcript	0.00133299
8	111830870	111845211	Cfdp1	-	exon-exon	CDS,exon,gene,transcript	0.00133299
6	38585041	38603468	Luc7l2	+	exon-exon	CDS,UTR,exon,gene,start_codon,stop_codon,transcript	0.00135105
3	51308050	51326035	Elf2	-	exon-exon	CDS,UTR,exon,gene,start_codon,transcript	0.00138242
18	39120119	39150118	Arhgap26	+	exon-exon	CDS,exon,gene,transcript	0.00140585
2	156161568	156167750	Rbm39	-	exon-exon	CDS,UTR,exon,gene,transcript	0.00140585
5	72329612	72343117	Corin	-	exon-exon	CDS,exon,gene,transcript	0.00140585
9	55838120	55859918	Scaper	-	exon-exon	CDS,exon,gene,transcript	0.00140585
18	36581068	36600875	Ankhd1	+	exon-exon	CDS,exon,gene,transcript	0.00145079
18	75114790	75126919	Dym	+	exon-exon	CDS,exon,gene,transcript	0.00145079
11	106096991	106123906	Map3k3	+	exon-exon	CDS,exon,gene,transcript	0.00159945
18	39097630	39111900	Arhgap26	+	exon-exon	CDS,exon,gene,transcript	0.00161775
3	40653706	40679609	Intu	+	exon-exon	CDS,UTR,exon,gene,stop_codon,transcript	0.00161775
5	33843112	33846267	Whsc1	+	exon-exon	CDS,UTR,exon,gene,start_codon,transcript	0.00161775
18	73675161	73678039	Smad4	-	exon-exon	CDS,UTR,exon,gene,start_codon,transcript	0.00162154
4	132656693	132680893	Eya3	+	exon-exon	CDS,UTR,exon,gene,start_codon,transcript	0.00163651
7	81092147	81095693	Alpk3	+	exon-exon	CDS,exon,gene,transcript	0.00166084
1	118521827	118552156	Clasp1	+	exon-exon	CDS,UTR,exon,gene,transcript	0.00167851
19	42562552	42576201	R3hcc1l	+	exon-exon	CDS,UTR,exon,gene,start_codon,transcript	0.00169598
1	170787346	170819432	Atf6	-	exon-exon	CDS,exon,gene,transcript	0.0017306
16	85013627	85043743	App	-	exon-intron	CDS,exon,gene,transcript	0.0017306
X	142752040	142834393	Tmem164	+	exon-exon	CDS,UTR,exon,gene,start_codon,stop_codon,transcript	0.0017306
9	59426123	59454469	Arih1	-	exon-exon	CDS,exon,gene,transcript	0.00173827
12	69320373	69322350	Nemf	-	exon-exon	CDS,exon,gene,transcript	0.00174333
9	55807013	55859918	Scaper	-	exon-exon	CDS,exon,gene,transcript	0.00176395
12	44282578	44299291	Pnpla8	+	exon-exon	CDS,UTR,exon,gene,start_codon,transcript	0.00179879
4	132656693	132673032	Eya3	+	exon-exon	CDS,UTR,exon,gene,start_codon,transcript	0.00180442
5	72329612	72360758	Corin	-	exon-exon	CDS,exon,gene,transcript	0.00180442
18	36581068	36583759	Ankhd1	+	exon-exon	CDS,exon,gene,transcript	0.00181429
1	160226485	160231867	Rabgap1l	-	exon-exon	CDS,exon,gene,transcript	0.00187088
12	57325524	57332459	Mipol1	+	exon-exon	CDS,exon,gene,transcript	0.00191015
16	17015898	17018475	Mapk1	+	exon-exon	CDS,exon,gene,transcript	0.00194557
18	5705043	5705243	Zeb1	+	exon-exon	CDS,UTR,exon,gene,transcript	0.00199341
5	73510886	73534697	Dcun1d4	+	exon-exon	CDS,UTR,exon,gene,start_codon,stop_codon,transcript	0.00202648
19	45630865	45640521	Fbxw4	-	exon-exon	CDS,UTR,exon,gene,transcript	0.00206579
1	162295552	162313696	Dnm3	-	exon-exon	CDS,UTR,exon,gene,transcript	0.00208046
19	37044522	37068291	Cpeb3	-	exon-exon	CDS,UTR,exon,gene,stop_codon,transcript	0.00208046
3	106531137	106539603	Cept1	-	exon-exon	CDS,UTR,exon,gene,start_codon,stop_codon,transcript	0.00209365
18	80858544	80917878	Atp9b	-	exon-exon	CDS,exon,gene,transcript	0.00212219
14	73362961	73368427	Itm2b	-	exon-exon	CDS,UTR,exon,gene,stop_codon,transcript	0.00213978
2	20887106	20892177	Arhgap21	-	exon-exon	CDS,exon,gene,transcript	0.00213978
8	122908668	122916045	Ankrd11	-	exon-exon	CDS,UTR,exon,gene,start_codon,transcript	0.0021485
5	25347361	25353408	Kmt2c	-	exon-exon	CDS,exon,gene,transcript	0.00215075
3	116776529	116782643	Agl	-	exon-exon	CDS,UTR,exon,gene,transcript	0.00217594
4	86819862	86829666	Dennd4c	+	exon-exon	CDS,exon,gene,transcript	0.00218528
5	110265512	110267265	Pgam5	-	exon-exon	CDS,exon,gene,transcript	0.00218528
19	18677688	18693762	2410127L17Rik	+	exon-exon	CDS,exon,gene,transcript	0.00218617
11	102800612	102802916	Gjc1	-	exon-exon	CDS,UTR,exon,gene,start_codon,transcript	0.00218796
15	37972903	37989652	Ubr5	-	exon-exon	CDS,exon,gene,transcript	0.00218796
11	53280468	53292314	Hspa4	-	exon-exon	CDS,exon,gene,transcript	0.002211
19	24346237	24360151	Pip5k1b	-	exon-exon	CDS,exon,gene,transcript	0.002211
8	77310731	77365160	Arhgap10	-	exon-exon	CDS,exon,gene,transcript	0.00222309
10	93235438	93236963	Cdk17	+	exon-exon	CDS,exon,gene,transcript	0.00222519
2	65125893	65136546	Cobll1	-	exon-exon	CDS,exon,gene,transcript	0.00223065
13	55233895	55248077	Nsd1	+	exon-exon	CDS,exon,gene,transcript	0.00223817
17	64624528	64625451	Man2a1	+	exon-exon	CDS,exon,gene,transcript	0.00227586
7	121047838	121057399	Mettl9	+	exon-exon	CDS,exon,gene,transcript	0.00231598
9	55858081	55859918	Scaper	-	exon-exon	CDS,exon,gene,transcript	0.00231598
19	42562552	42583543	R3hcc1l	+	exon-exon	CDS,UTR,exon,gene,start_codon,transcript	0.0023392
5	28331111	28339308	Rbm33	+	exon-exon	CDS,exon,gene,transcript	0.0023392
8	77344640	77384796	Arhgap10	-	exon-exon	CDS,exon,gene,transcript	0.0023392
15	79536997	79537545	Ddx17	-	exon-exon	CDS,exon,gene,transcript	0.00247225
14	34730549	34731609	Wapal	+	exon-exon	CDS,exon,gene,transcript	0.00249985
12	116317830	116324210	Esyt2	+	exon-exon	CDS,exon,gene,transcript	0.00250225
13	9710146	9735466	Zmynd11	-	exon-exon	CDS,UTR,exon,gene,start_codon,transcript	0.00250225
17	26736789	26743131	Crebrf	+	exon-exon	CDS,UTR,exon,gene,start_codon,transcript	0.00250225
X	94098283	94102380	Zfx	-	exon-exon	CDS,UTR,exon,gene,start_codon,transcript	0.00250225
1	43790464	43807377	Uxs1	-	exon-exon	CDS,UTR,exon,gene,stop_codon,transcript	0.0025209
11	3517756	3520916	Smtn	-	exon-exon	CDS,UTR,exon,gene,stop_codon,transcript	0.00252621
12	59050268	59051708	Trappc6b	-	exon-exon	CDS,exon,gene,transcript	0.00252621
4	129317648	129322869	Rbbp4	-	exon-exon	CDS,exon,gene,transcript	0.00252621
12	51647994	51655483	Strn3	-	exon-exon	CDS,exon,gene,transcript	0.00258977
9	3441055	3477962	Cwf19l2	+	exon-exon	CDS,UTR,exon,gene,stop_codon,transcript	0.00258977
9	22490818	22514093	Bbs9	+	exon-exon	CDS,UTR,exon,gene,start_codon,transcript	0.00258977
1	133009137	133012711	Mdm4	-	exon-exon	CDS,exon,gene,transcript	0.00261331
5	140295787	140303697	Mad1l1	-	exon-exon	CDS,exon,gene,transcript	0.00262694
12	3252612	3264749	Rab10	-	exon-exon	CDS,exon,gene,transcript	0.00262796
9	78131295	78141273	Ick	+	exon-exon	CDS,UTR,exon,gene,start_codon,transcript	0.00264011
9	90100443	90107302	Morf4l1	-	exon-exon	CDS,UTR,exon,gene,stop_codon,transcript	0.0027668
13	94224895	94233180	Scamp1	-	exon-exon	CDS,UTR,exon,gene,start_codon,transcript	0.0027909
8	36937560	36938758	Dlc1	-	exon-exon	CDS,UTR,exon,gene,start_codon,transcript	0.00280506
12	4944906	4954657	Atad2b	+	exon-exon	CDS,exon,gene,transcript	0.00284291
15	33249926	33302547	Cpq	+	exon-exon	CDS,exon,gene,transcript	0.00287041
2	73679615	73679903	Chn1	-	exon-exon	CDS,UTR,exon,gene,transcript	0.00293105
9	20473028	20476478	Zfp426	-	exon-exon	CDS,UTR,exon,gene,start_codon,stop_codon,transcript	0.00293105
19	57691767	57797503	Atrnl1	+	exon-exon	CDS,exon,gene,transcript	0.00293199
1	127791605	127803659	Ccnt2	+	exon-exon	CDS,UTR,exon,gene,stop_codon,transcript	0.00293597
9	62912750	62923655	Pias1	-	exon-exon	CDS,exon,gene,transcript	0.00293597
16	33204672	33206002	Osbpl11	+	exon-exon	CDS,exon,gene,transcript	0.00294468
9	21192395	21205413	Pde4a	+	exon-exon	CDS,UTR,exon,gene,start_codon,transcript	0.00294988
9	82926397	82959851	Phip	-	exon-exon	CDS,UTR,exon,gene,transcript	0.00294988
1	160682041	160724189	Rabgap1l	-	exon-exon	CDS,exon,gene,transcript	0.00296019
10	67157907	67189849	Jmjd1c	+	exon-exon	CDS,UTR,exon,gene,transcript	0.00296019
18	25339714	25344962	AW554918	+	exon-exon	CDS,UTR,exon,gene,start_codon,transcript	0.00298283
2	48927096	48940400	Orc4	-	exon-exon	CDS,UTR,exon,gene,start_codon,stop_codon,transcript	0.00309172
3	89023031	89035481	Ash1l	+	exon-exon	CDS,exon,gene,transcript	0.00316103
8	84771784	84772315	Nfix	-	exon-exon	CDS,exon,gene,transcript	0.00319637
11	106679549	106685248	Pecam1	-	exon-exon	CDS,exon,gene,transcript	0.00322125
12	8698091	8706041	Pum2	+	exon-exon	CDS,UTR,exon,gene,start_codon,stop_codon,transcript	0.00323197
1	160700712	160702460	Rabgap1l	-	exon-exon	CDS,exon,gene,transcript	0.00323709
2	59948087	59958492	Baz2b	-	exon-exon	CDS,exon,gene,transcript	0.00323709
12	69603476	69610826	Sos2	-	exon-exon	CDS,exon,gene,transcript	0.0032892
14	72563484	72584844	Fndc3a	-	exon-exon	CDS,UTR,exon,gene,transcript	0.00328976
6	31418931	31451584	Mkln1	+	exon-exon	CDS,exon,gene,transcript	0.00333376
5	123621796	123641881	Clip1	-	exon-exon	CDS,UTR,exon,gene,transcript	0.00333446
18	73657195	73662867	Smad4	-	exon-exon	CDS,exon,gene,transcript	0.00340045
15	73257034	73268893	Ptk2	-	exon-exon	CDS,exon,gene,transcript	0.00344057
16	32950292	32961744	N/A	-	exon-exon	CDS,UTR,exon,gene,stop_codon,transcript	0.00345758
11	22053432	22068506	Ehbp1	-	exon-exon	CDS,exon,gene,transcript	0.00349097
1	118543102	118555386	Clasp1	+	exon-exon	CDS,UTR,exon,gene,transcript	0.00351426
10	8780519	8814457	Sash1	-	exon-exon	CDS,exon,gene,transcript	0.00380131
12	51716942	51723048	Ap4s1	+	exon-exon	CDS,UTR,exon,gene,start_codon,transcript	0.00380131
6	146224009	146241245	Itpr2	-	exon-exon	CDS,exon,gene,transcript	0.00387654
18	31594577	31600232	Slc25a46	-	exon-exon	CDS,exon,gene,transcript	0.00388798
4	16151917	16158430	Ripk2	-	exon-exon	CDS,exon,gene,transcript	0.00389221
10	8780519	8789601	Sash1	-	exon-exon	CDS,exon,gene,transcript	0.00396696
7	126878723	126879452	Taok2	-	exon-exon	CDS,exon,gene,transcript	0.00402471
18	65276646	65281095	Alpk2	-	exon-exon	CDS,exon,gene,transcript	0.00402511
6	65855949	65870469	Prdm5	+	exon-exon	CDS,exon,gene,transcript	0.00402511
6	84129471	84152409	Dysf	+	exon-exon	CDS,exon,gene,transcript	0.00408449
14	34422560	34429800	Bmpr1a	-	exon-exon	CDS,exon,gene,transcript	0.00412943
14	34691682	34695105	Wapal	+	exon-exon	CDS,exon,gene,transcript	0.00413177
12	51627110	51661713	Strn3	-	exon-exon	CDS,exon,gene,transcript	0.00413525
4	43087903	43101874	Unc13b	+	exon-exon	CDS,exon,gene,transcript	0.00413525
3	40653706	40664345	Intu	+	exon-exon	CDS,UTR,exon,gene,stop_codon,transcript	0.0041545
8	41076232	41084840	Mtus1	-	exon-exon	CDS,UTR,exon,gene,start_codon,transcript	0.0041545
8	77382725	77413627	Arhgap10	-	exon-exon	CDS,exon,gene,transcript	0.00415531
12	51619814	51661713	Strn3	-	exon-exon	CDS,exon,gene,transcript	0.00418185
18	36787502	36788670	Hars2	+	exon-exon	CDS,exon,gene,transcript	0.00418185
4	109861809	109890990	Faf1	+	exon-exon	CDS,exon,gene,transcript	0.00418354
7	112759384	112759639	Tead1	+	exon-exon	CDS,UTR,exon,gene,start_codon,transcript	0.00418354
11	74656423	74657339	Cluh	+	exon-exon	CDS,exon,gene,transcript	0.00418379
3	116778619	116782643	Agl	-	exon-exon	CDS,UTR,exon,gene,transcript	0.00418379
6	120870766	120876346	Bcl2l13	+	exon-exon	CDS,exon,gene,transcript	0.00418379
12	85049692	85050372	Ylpm1	+	exon-exon	CDS,exon,gene,transcript	0.00421641
13	59525146	59544451	Agtpbp1	-	exon-exon	CDS,UTR,exon,gene,start_codon,stop_codon,transcript	0.00424778
19	30781295	30786971	Prkg1	-	exon-exon	CDS,exon,gene,transcript	0.00426073
13	59504194	59544451	Agtpbp1	-	exon-exon	CDS,UTR,exon,gene,start_codon,stop_codon,transcript	0.00427338
13	64243634	64248499	Cdc14b	-	exon-exon	CDS,UTR,exon,gene,start_codon,transcript	0.00427338
9	59779543	59843138	Myo9a	+	exon-exon	CDS,UTR,exon,gene,start_codon,transcript	0.00432409
15	35099434	35115645	Stk3	-	exon-exon	CDS,UTR,exon,gene,stop_codon,transcript	0.00443198
17	24992270	25003405	Cramp1l	-	exon-exon	CDS,exon,gene,transcript	0.00447852
18	13938962	13939141	Zfp521	-	exon-exon	CDS,exon,gene,transcript	0.00447852
2	20854935	20860036	Arhgap21	-	exon-exon	CDS,exon,gene,transcript	0.00447852
7	114058540	114060419	Rras2	-	exon-exon	CDS,exon,gene,transcript	0.0044809
15	12230274	12238019	Mtmr12	+	exon-exon	CDS,UTR,exon,gene,stop_codon,transcript	0.00449495
15	98528863	98529453	Kansl2	-	exon-exon	CDS,exon,gene,transcript	0.0045268
6	99003200	99016665	Foxp1	-	exon-exon	CDS,UTR,exon,gene,start_codon,stop_codon,transcript	0.00454211
2	34435133	34444406	Mapkap1	+	exon-exon	CDS,UTR,exon,gene,transcript	0.00460098
8	4265226	4268380	Timm44	-	exon-exon	CDS,UTR,exon,gene,transcript	0.00491503
9	111199665	111205847	Lrrfip2	+	exon-exon	CDS,exon,gene,transcript	0.0050228
5	74540932	74557149	Fip1l1	+	exon-exon	CDS,exon,gene,transcript	0.00502723
9	66540062	66566903	Usp3	-	exon-exon	CDS,UTR,exon,gene,stop_codon,transcript	0.00506951
13	45795509	45956575	Atxn1	-	exon-exon	UTR,exon,gene,transcript	0.00526726
9	55176191	55185760	Ube2q2	+	exon-exon	CDS,exon,gene,transcript	0.00574261
9	20444259	20444985	Zfp26	-	exon-exon	CDS,exon,gene,transcript	0.00577956
2	158826305	158851822	Dhx35	+	exon-exon	CDS,exon,gene,transcript	0.00588923
18	74577455	74580534	Myo5b	+	exon-exon	CDS,exon,gene,transcript	0.00601627
17	26739543	26743131	Crebrf	+	exon-exon	CDS,UTR,exon,gene,start_codon,transcript	0.00601661
16	62827164	62830813	Arl13b	-	exon-exon	CDS,exon,gene,transcript	0.00605481
10	50748806	50767507	Ascc3	+	exon-exon	CDS,exon,gene,transcript	0.00613277
7	144481085	144485208	Ppfia1	-	exon-exon	CDS,UTR,exon,gene,transcript	0.00616137
12	51655402	51661713	Strn3	-	exon-exon	CDS,exon,gene,transcript	0.00620073
3	28532888	28542098	Tnik	+	exon-exon	CDS,exon,gene,transcript	0.00620668
19	4361538	4394892	Kdm2a	-	exon-exon	CDS,UTR,exon,gene,start_codon,stop_codon,transcript	0.00639528
10	108268572	108274188	Ppp1r12a	+	exon-exon	CDS,UTR,exon,gene,stop_codon,transcript	0.00646629
15	98740337	98742829	Arf3	-	exon-exon	CDS,UTR,exon,gene,start_codon,transcript	0.00646629
14	87472076	87487287	Tdrd3	+	exon-exon	CDS,UTR,exon,gene,transcript	0.00672643
18	21147732	21148904	Garem	-	exon-exon	CDS,exon,gene,transcript	0.00682502
9	111182819	111205847	Lrrfip2	+	intron-exon	CDS,exon,gene,transcript	0.00691243
18	35793465	35801367	Ube2d2a	+	exon-exon	CDS,exon,gene,transcript	0.00691421
10	43127779	43160844	Sobp	-	exon-exon	CDS,exon,gene,transcript	0.00696074
7	81300640	81306783	Pde8a	+	exon-exon	CDS,exon,gene,transcript	0.0070107
15	34114024	34123766	Mtdh	+	exon-exon	CDS,UTR,exon,gene,stop_codon,transcript	0.00704399
16	36000182	36002950	Kpna1	+	exon-exon	CDS,UTR,exon,gene,start_codon,transcript	0.00704399
2	68314364	68314603	Stk39	-	exon-exon	CDS,exon,gene,transcript	0.00704579
4	58861525	58905107	AI314180	-	exon-exon	CDS,UTR,exon,gene,start_codon,transcript	0.00708753
12	105799651	105805008	Papola	+	exon-exon	CDS,UTR,exon,gene,stop_codon,transcript	0.00728863
2	146387228	146406432	Ralgapa2	-	exon-exon	CDS,exon,gene,transcript	0.00740881
9	101144311	101148738	Ppp2r3a	-	exon-exon	CDS,exon,gene,transcript	0.00741372
6	38440455	38464043	Ubn2	+	exon-exon	CDS,exon,gene,transcript	0.00741595
8	105178593	105202578	Cbfb	+	exon-exon	CDS,exon,gene,transcript	0.00741595
14	13995007	14013655	Atxn7	+	intergenic-exon	CDS,UTR,exon,gene,start_codon,transcript	0.00762398
17	33658388	33670133	Hnrnpm	-	exon-exon	CDS,exon,gene,transcript	0.00784715
2	117152992	117172086	Spred1	+	exon-exon	CDS,exon,gene,transcript	0.00796511
1	53256629	53282092	Pms1	-	exon-exon	CDS,UTR,exon,gene,start_codon,transcript	0.00798457
7	73514090	73515812	Chd2	-	exon-exon	CDS,exon,gene,transcript	0.00808532
2	92214049	92230724	Phf21a	+	exon-exon	CDS,UTR,exon,gene,start_codon,transcript	0.0081813
4	130327193	130329674	Zcchc17	-	exon-exon	CDS,exon,gene,transcript	0.00829887
1	140584019	140596059	Kcnt2	+	exon-exon	CDS,exon,gene,transcript	0.00839833
4	109083089	109091699	Osbpl9	-	exon-exon	CDS,UTR,exon,gene,transcript	0.0084578
17	81388810	81445593	Slc8a1	-	exon-exon	CDS,exon,gene,transcript	0.00893162
2	104776172	104780260	Qser1	-	exon-exon	CDS,exon,gene,transcript	0.00905413
14	27438599	27442620	Fam208a	+	exon-exon	CDS,exon,gene,transcript	0.00915682
2	13216770	13224425	Rsu1	-	exon-exon	CDS,UTR,exon,gene,transcript	0.0091652
13	59460469	59544451	Agtpbp1	-	exon-exon	CDS,UTR,exon,gene,start_codon,stop_codon,transcript	0.00935205
4	8183253	8189392	Car8	-	exon-exon	CDS,exon,gene,transcript	0.00953559
10	59166504	59178857	Sept10	-	exon-exon	CDS,exon,gene,transcript	0.00980464
2	158035996	158058827	Rprd1b	+	exon-exon	CDS,exon,gene,transcript	0.0100008
1	125568547	125579327	Slc35f5	+	exon-exon	CDS,exon,gene,transcript	0.0101751
1	38107568	38108467	Rev1	-	exon-exon	CDS,UTR,exon,gene,start_codon,transcript	0.0101924
11	74435701	74441785	Rap1gap2	-	exon-exon	CDS,exon,gene,transcript	0.0101987
9	32246447	32250787	Arhgap32	+	exon-exon	CDS,exon,gene,transcript	0.0104157
5	135209043	135231782	Baz1b	+	exon-exon	CDS,exon,gene,transcript	0.0104807
5	150466244	150481576	Fry	+	exon-exon	CDS,exon,gene,transcript	0.0105134
13	18810432	18814293	Vps41	+	exon-exon	CDS,exon,gene,transcript	0.0105405
5	32640331	32664400	Yes1	+	exon-exon	CDS,UTR,exon,gene,start_codon,transcript	0.0106508
12	100595815	100619641	Rps6ka5	-	exon-exon	CDS,exon,gene,transcript	0.010746
19	34827120	34841109	Pank1	-	exon-exon	CDS,exon,gene,transcript	0.010746
Y	1131036	1158634	Uty	-	exon-exon	CDS,UTR,exon,gene,transcript	0.010746
14	47016277	47016795	N/A	-	exon-exon	CDS,UTR,exon,gene,start_codon,transcript	0.010802
13	103884143	103889285	Erbb2ip	-	exon-exon	CDS,UTR,exon,gene,start_codon,transcript	0.0108063
9	122131893	122137601	N/A	-	exon-exon	CDS,UTR,exon,gene,start_codon,transcript	0.0108063
14	70235140	70267506	Ppp3cc	-	exon-exon	CDS,exon,gene,transcript	0.0108186
11	22053432	22068503	Ehbp1	-	exon-exon	CDS,exon,gene,transcript	0.0108924
13	45697821	45956575	Atxn1	-	exon-exon	UTR,exon,gene,transcript	0.0110402
2	165828208	165842877	Zmynd8	-	exon-exon	CDS,exon,gene,transcript	0.0111738
3	100644541	100656274	Man1a2	-	exon-exon	CDS,exon,gene,transcript	0.0112024
2	77089070	77108479	Ccdc141	-	exon-exon	CDS,exon,gene,transcript	0.0112114
4	34839332	34839986	Zfp292	-	exon-exon	CDS,exon,gene,transcript	0.0112299
18	34268298	34279352	Apc	+	exon-exon	CDS,UTR,exon,gene,transcript	0.0115686
19	57378549	57379175	Fam160b1	+	exon-exon	CDS,exon,gene,transcript	0.0115686
3	32574234	32574368	Mfn1	+	exon-exon	CDS,exon,gene,transcript	0.0115686
3	100632504	100656274	Man1a2	-	exon-exon	CDS,exon,gene,transcript	0.0115686
12	55057242	55063109	2700097O09Rik	-	exon-exon	CDS,exon,gene,transcript	0.0116519
6	142664532	142675563	Abcc9	-	exon-exon	CDS,exon,gene,transcript	0.0117605
4	137604523	137608182	Usp48	+	exon-exon	CDS,exon,gene,transcript	0.0117655
19	34840757	34841109	Pank1	-	exon-exon	CDS,exon,gene,transcript	0.0119075
4	85004923	85006524	Cntln	+	exon-exon	CDS,exon,gene,transcript	0.012099
10	42360165	42426587	Lace1	-	exon-exon	CDS,UTR,exon,gene,stop_codon,transcript	0.0124032
5	96128943	96134132	Cnot6l	-	exon-exon	CDS,UTR,exon,gene,start_codon,stop_codon,transcript	0.0124133
14	87472076	87511770	Tdrd3	+	exon-exon	CDS,UTR,exon,gene,transcript	0.0126435
4	48604581	48617331	Tmeff1	+	exon-exon	CDS,exon,gene,transcript	0.0128428
5	140105515	140132825	Mad1l1	-	exon-exon	CDS,exon,gene,transcript	0.0128428
11	120404206	120428636	Nploc4	-	exon-exon	CDS,exon,gene,transcript	0.012895
17	66037493	66053091	Ankrd12	-	exon-exon	CDS,UTR,exon,gene,start_codon,transcript	0.0129319
19	41545875	41555701	Lcor	+	exon-exon	CDS,UTR,exon,gene,start_codon,transcript	0.0129859
2	76857904	76881839	Ttn	-	exon-exon	CDS,exon,gene,transcript	0.0129945
6	84989325	85005036	Exoc6b	-	exon-exon	CDS,UTR,exon,gene,stop_codon,transcript	0.0129945
11	23707523	23725574	Pus10	+	exon-exon	CDS,exon,gene,transcript	0.0130088
14	74775581	74786390	Lrch1	-	exon-exon	CDS,exon,gene,transcript	0.0130088
15	91772822	91780009	Lrrk2	+	exon-exon	CDS,exon,gene,transcript	0.0132168
3	127038747	127057091	Ank2	-	exon-exon	CDS,UTR,exon,gene,transcript	0.0134162
1	119548894	119579077	N/A	+	exon-exon	CDS,UTR,exon,gene,stop_codon,transcript	0.0135634
4	43087903	43115160	Unc13b	+	exon-exon	CDS,exon,gene,transcript	0.0138503
10	25441573	25443954	Epb4.1l2	+	exon-exon	CDS,UTR,exon,gene,start_codon,transcript	0.0139773
18	65191437	65198726	Nedd4l	+	exon-exon	CDS,exon,gene,transcript	0.014346
2	146889021	146891284	Kiz	+	exon-exon	CDS,exon,gene,transcript	0.0143737
10	75274017	75279961	Specc1l	+	exon-exon	CDS,exon,gene,transcript	0.0144492
16	37877049	37878564	Lrrc58	+	exon-exon	CDS,exon,gene,transcript	0.0148887
4	62329348	62336547	Fkbp15	-	exon-exon	CDS,exon,gene,transcript	0.0152099
5	146268215	146286239	Cdk8	+	exon-exon	CDS,UTR,exon,gene,stop_codon,transcript	0.0152099
3	153411462	153411871	St6galnac3	-	exon-exon	CDS,exon,gene,transcript	0.0152635
2	23537328	23545579	N/A	+	exon-exon	CDS,UTR,exon,gene,start_codon,stop_codon,transcript	0.0152716
3	96041338	96042928	Vps45	-	exon-exon	CDS,exon,gene,transcript	0.0153866
14	31061469	31089622	Pbrm1	+	exon-exon	CDS,UTR,exon,gene,stop_codon,transcript	0.0156011
16	4137366	4138985	Crebbp	-	exon-exon	CDS,exon,gene,transcript	0.0157019
13	103833498	103835028	Erbb2ip	-	exon-exon	CDS,exon,gene,transcript	0.0157854
15	90980795	90994475	Kif21a	-	exon-exon	CDS,exon,gene,transcript	0.0159394
4	130727998	130728164	Pum1	+	exon-exon	CDS,exon,gene,transcript	0.0159394
17	74373663	74382040	Spast	+	exon-exon	CDS,exon,gene,transcript	0.0162855
14	64825601	64828668	Hmbox1	-	exon-exon	CDS,exon,gene,transcript	0.0163566
1	40003757	40010677	Map4k4	+	exon-exon	CDS,exon,gene,transcript	0.0163743
5	3968580	3992138	Akap9	+	exon-exon	CDS,exon,gene,transcript	0.0174428
10	40254264	40254464	Gtf3c6	-	exon-exon	CDS,exon,gene,transcript	0.0181406
15	91764632	91780009	Lrrk2	+	exon-exon	CDS,exon,gene,transcript	0.0181406
15	100469685	100476886	Letmd1	+	exon-exon	CDS,exon,gene,transcript	0.0183086
11	104423922	104426468	Kansl1	-	exon-exon	CDS,UTR,exon,gene,start_codon,transcript	0.0184358
14	45614163	45629753	Ddhd1	-	exon-exon	CDS,UTR,exon,gene,stop_codon,transcript	0.0184358
5	36571296	36572037	Tbc1d14	-	exon-exon	CDS,UTR,exon,gene,start_codon,transcript	0.0184358
6	149027283	149033359	Dennd5b	-	exon-exon	CDS,exon,gene,transcript	0.0184358
19	45635735	45640521	Fbxw4	-	exon-exon	CDS,UTR,exon,gene,transcript	0.018556
3	84903501	84904079	Fbxw7	+	exon-exon	CDS,UTR,exon,gene,start_codon,transcript	0.01922
4	132204132	132205715	Ythdf2	-	exon-exon	CDS,exon,gene,transcript	0.019573
X	38430918	38442140	Lamp2	-	exon-exon	CDS,exon,gene,transcript	0.0198443
5	3722546	3772787	Ankib1	-	exon-exon	CDS,UTR,exon,gene,start_codon,transcript	0.0198543
11	19998120	20008477	Spred2	+	exon-exon	CDS,exon,gene,transcript	0.0203068
7	132948044	132950435	Zranb1	+	intron-exon	CDS,UTR,exon,gene,start_codon,transcript	0.0205497
14	97827742	97831441	Dach1	-	exon-exon	CDS,exon,gene,transcript	0.0206069
5	110234347	110250807	Ankle2	+	exon-exon	CDS,exon,gene,transcript	0.0207861
9	48717283	48833099	Zbtb16	-	exon-exon	CDS,UTR,exon,gene,start_codon,transcript	0.0209085
11	31055458	31061586	Asb3	+	exon-exon	CDS,UTR,exon,gene,transcript	0.0215289
2	68307041	68359034	Stk39	-	exon-exon	CDS,exon,gene,transcript	0.0220856
4	130718154	130719351	Pum1	+	exon-exon	CDS,exon,gene,transcript	0.0220856
5	90946790	90974415	Mthfd2l	+	exon-exon	CDS,exon,gene,transcript	0.0223573
2	24813527	24825067	Ehmt1	-	exon-exon	CDS,UTR,exon,gene,transcript	0.0224785
1	16440323	16486150	Stau2	-	exon-exon	CDS,UTR,exon,gene,start_codon,stop_codon,transcript	0.0227378
10	12439627	12455564	Utrn	-	exon-exon	CDS,exon,gene,transcript	0.0231053
6	140543720	140568881	Plekha5	+	exon-exon	CDS,exon,gene,transcript	0.0232738
2	18101458	18126229	Mllt10	+	exon-exon	CDS,UTR,exon,gene,transcript	0.0238774
5	107788199	107799260	Evi5	-	exon-exon	CDS,exon,gene,transcript	0.0239605
8	8639206	8639489	Efnb2	-	exon-exon	CDS,exon,gene,transcript	0.0239605
5	25347361	25349940	Kmt2c	-	exon-exon	CDS,exon,gene,transcript	0.024119
13	115030036	115035385	Itga1	-	exon-exon	CDS,exon,gene,transcript	0.0242036
8	67741761	67758265	Psd3	-	exon-exon	CDS,exon,gene,transcript	0.0248056
7	73468456	73484597	Chd2	-	exon-exon	CDS,exon,gene,transcript	0.0256873
12	111592577	111604564	Mark3	+	exon-exon	CDS,exon,gene,transcript	0.0261617
5	121802081	121803080	Atxn2	+	exon-exon	CDS,exon,gene,transcript	0.0261617
8	77351614	77365160	Arhgap10	-	exon-exon	CDS,exon,gene,transcript	0.0266501
9	95721133	95743351	Trpc1	-	exon-exon	CDS,UTR,exon,gene,stop_codon,transcript	0.0272525
7	99935162	99955540	Rnf169	-	exon-exon	CDS,exon,gene,transcript	0.027943
5	147450653	147455188	Pan3	+	exon-exon	CDS,exon,gene,transcript	0.0285627
2	70738421	70786995	Tlk1	-	exon-exon	CDS,exon,gene,transcript	0.0286057
5	123590793	123631169	Clip1	-	exon-exon	CDS,UTR,exon,gene,transcript	0.0291694
1	4163855	4231144	N/A	-	intergenic-intergenic	Intergenic hit, no region information	0.0307475
19	43866589	43875020	Dnmbp	-	exon-exon	CDS,exon,gene,transcript	0.0313082
10	26327687	26352375	L3mbtl3	-	exon-exon	CDS,UTR,exon,gene,start_codon,transcript	0.0323453
8	77358547	77384796	Arhgap10	-	exon-exon	CDS,exon,gene,transcript	0.0329896
19	40363202	40365166	Sorbs1	-	exon-exon	CDS,exon,gene,transcript	0.0330789
7	107681762	107708872	Ppfibp2	+	exon-exon	CDS,exon,gene,transcript	0.0331991
9	64160821	64161441	Zwilch	-	exon-exon	CDS,UTR,exon,gene,transcript	0.0337751
15	12437104	12445665	Pdzd2	-	exon-exon	CDS,exon,gene,transcript	0.0350647
16	59503125	59506320	Crybg3	-	exon-exon	CDS,exon,gene,transcript	0.0351238
1	155953154	155962560	Cep350	-	exon-exon	CDS,UTR,exon,gene,start_codon,transcript	0.0361463
5	25347361	25349940	N/A	+	exon-exon	CDS,exon,gene,transcript	0.0361463
3	69101052	69102248	Kpna4	-	exon-exon	CDS,UTR,exon,gene,transcript	0.0367628
3	69092810	69102248	Kpna4	-	exon-exon	CDS,UTR,exon,gene,transcript	0.0372568
1	143667625	143677855	Cdc73	-	exon-exon	CDS,exon,gene,transcript	0.038002
18	24897637	24903998	Fhod3	+	exon-exon	CDS,exon,gene,transcript	0.0388652
18	88989435	89010964	Rttn	+	exon-exon	CDS,exon,gene,transcript	0.0389241
16	15799867	15816894	Prkdc	+	exon-exon	CDS,exon,gene,transcript	0.0393113
18	5633204	5641518	Zeb1	+	intron-exon	CDS,UTR,exon,gene,transcript	0.0400936
6	146323111	146329797	Itpr2	-	exon-exon	CDS,exon,gene,transcript	0.0405776
2	31604614	31605343	Fubp3	+	exon-exon	CDS,exon,gene,transcript	0.0409407
7	64361940	64371659	Fan1	-	exon-exon	CDS,exon,gene,transcript	0.0409656
18	39126833	39150118	Arhgap26	+	exon-exon	CDS,exon,gene,transcript	0.0435317
19	36956371	36973018	Btaf1	+	exon-exon	CDS,exon,gene,transcript	0.0455595
3	37448408	37464658	Spata5	+	exon-exon	CDS,exon,gene,transcript	0.0468576
6	119052601	119057515	Cacna1c	-	exon-exon	CDS,UTR,exon,gene,start_codon,transcript	0.0478543
11	106110744	106123906	Map3k3	+	exon-exon	CDS,exon,gene,transcript	0.0484649
18	84315806	84354691	Zfp407	-	exon-exon	CDS,exon,gene,transcript	0.0487725
8	77358547	77388735	Arhgap10	-	exon-exon	CDS,exon,gene,transcript	0.0488646
5	100805898	100812202	Fam175a	-	exon-exon	CDS,UTR,exon,gene,stop_codon,transcript	0.0492958
8	77409548	77413627	Arhgap10	-	exon-exon	CDS,exon,gene,transcript	0.0492958
12	111858210	111872433	Ppp1r13b	-	exon-exon	CDS,UTR,exon,gene,stop_codon,transcript	0.0494085
10	7152864	7154485	Cnksr3	-	exon-exon	CDS,exon,gene,transcript	0.0495384

## Sheet: Circle raw counts
Raw counts of circRNAs in mice aged 2, 3, 6, and 12 months, respecitvely
				2-month		3-month		6-month		12-month
Chr	Start	End	Gene	RNase R-	RNase R+	RNase R-	RNase R+	RNase R-	RNase R+	RNase R-	RNase R+
13	11759671	11785141	Ryr2	28	82	10	28	32	604	22	35
12	51772274	51772705	Hectd1	7	42	2	8	7	103	6	10
17	10238893	10282981	Qk	16	44	4	6	11	192	10	10
11	6193154	6193476	Nudcd3	5	16	4	5	5	63	8	14
15	81382980	81392322	St13	9	15	4	2	8	94	9	14
6	31418931	31433131	Mkln1	5	28	2	7	5	109	3	10
9	101125023	101153874	Ppp2r3a	8	21	5	5	16	126	4	5
19	7026292	7032649	Stip1	8	16	5	12	5	93	1	11
19	57061253	57068937	Ablim1	8	12	2	3	6	41	5	6
1	134834435	134842733	Ppp1r12b	4	9	2	5	5	25	2	3
10	12436281	12455564	Utrn	5	23	1	13	6	128	5	8
11	4517741	4531305	Mtmr3	4	23	1	11	2	43	4	5
17	81428182	81445593	Slc8a1	9	37	11	22	16	233	17	28
3	97792739	97796808	Pde4dip	5	6	2	2	7	42	3	3
4	9583812	9610938	Asph	4	12	2	4	6	48	7	6
8	67882981	67908889	Psd3	3	22	2	4	6	108	3	10
9	121364001	121392051	Trak1	9	5	5	2	8	48	5	5
1	87364104	87380008	Gigyf2	8	26	9	14	8	158	8	17
X	83878047	83887233	Dmd	1	4	3	1	3	15	2	3
2	76803293	76818816	Ttn	7	14	1	3	9	49	7	1
6	119694571	119722308	Erc1	7	20	5	4	4	55	3	3
6	134506196	134513419	Lrp6	6	17	3	1	4	98	4	7
9	110960802	110970179	Lrrc2	1	6	2	6	1	31	5	3
10	62776568	62776963	Ccar1	10	10	9	2	9	30	10	4
1	165350884	165357546	Dcaf6	3	4	2	0	2	17	3	4
2	23537328	23545579	Spopl	8	32	7	8	8	140	2	6
1	16440323	16509408	Stau2	6	6	6	4	5	20	7	4
12	52937135	52938506	Akap6	2	7	1	5	1	21	1	2
2	77049579	77059681	Ccdc141	0	9	0	2	0	24	0	1
6	47501168	47502590	Cul1	10	5	2	1	4	11	3	1
7	81893799	81905636	Hdgfrp3	9	24	2	6	7	131	6	8
6	134541652	134542045	Lrp6	2	7	1	4	2	16	2	4
1	127930707	127937565	Rab3gap1	1	6	4	5	3	35	4	2
8	85546513	85553410	Dnaja2	1	7	0	2	5	20	0	3
12	108157754	108165172	Setd3	2	8	0	4	1	39	1	3
11	75751881	75759428	Ywhae	2	6	1	2	1	21	4	1
14	26900423	26914330	Asb14	2	7	1	1	3	16	0	1
15	81377688	81392322	St13	1	2	1	2	2	13	2	1
9	77164765	77190737	Mlip	2	11	1	6	3	32	6	4
9	80087430	80103764	Senp6	9	22	4	3	10	65	5	10
4	8169596	8189392	Car8	3	7	1	5	2	12	2	2
18	16640422	16650498	Cdh2	1	2	1	1	1	13	0	2
2	160670100	160687743	Top1	0	4	0	3	0	10	0	3
9	101125023	101148738	Ppp2r3a	5	5	3	0	5	49	4	1
5	23540375	23565265	Srpk2	1	7	1	3	1	13	2	2
15	33249926	33381447	Cpq	2	12	2	6	6	23	4	3
18	5633204	5705243	Zeb1	20	25	7	26	20	101	15	14
5	52180982	52184903	Dhx15	4	14	0	3	2	13	1	3
11	105240361	105247595	Tlk2	0	4	1	1	0	11	1	2
14	47693404	47693943	Ktn1	7	8	2	4	3	20	3	0
3	66994517	66996590	Rsrc1	2	16	4	5	6	43	5	9
X	94098283	94114263	Zfx	1	13	0	4	0	67	1	10
X	134261577	134267561	Trmt2b	0	4	1	1	1	15	2	4
15	72999972	73031643	Trappc9	15	39	5	13	9	116	11	14
6	142639192	142687441	Abcc9	1	5	0	0	1	16	1	2
15	43492170	43513849	Emc2	0	5	1	1	2	11	4	1
18	25020662	25028169	Fhod3	3	5	2	2	0	30	1	2
2	104470749	104471847	Hipk3	4	10	8	3	7	121	2	8
3	32837836	32865966	Usp13	0	3	0	1	2	12	2	2
6	142639192	142664640	Abcc9	2	6	0	1	2	10	2	1
3	121779555	121796485	Abcd3	1	1	0	1	3	17	2	1
13	11680966	11688013	Ryr2	9	20	3	3	4	43	8	9
16	32950292	32961744	Lrch3	10	32	8	11	18	130	7	6
16	70433545	70441319	Gbe1	0	5	2	2	3	28	4	4
18	5058125	5074004	Svil	0	3	1	1	1	11	0	5
3	152420015	152428832	Zzz3	7	9	2	4	2	63	1	2
9	55176191	55185760	N/A	2	7	2	3	1	7	1	1
5	3747021	3772787	Ankib1	7	23	2	1	8	128	8	8
16	27409324	27417365	Ccdc50	1	3	0	2	0	4	0	2
18	6111685	6115850	Arhgap12	7	19	4	4	8	141	6	5
16	33421321	33434974	Zfp148	16	32	8	11	15	141	8	14
13	11769852	11785141	Ryr2	2	12	1	1	5	37	1	3
11	6313788	6317080	Ogdh	13	3	4	1	9	50	4	6
5	31466232	31468240	Zfp512	6	10	3	2	1	37	0	6
18	10129305	10140888	Rock1	6	6	2	0	6	18	5	1
19	53620589	53621906	Smc3	2	5	1	1	2	4	1	3
4	124682193	124683855	Utp11l	1	5	6	5	3	13	5	5
7	67264865	67268400	Mef2a	4	2	1	3	4	13	2	1
1	64550849	64576329	Creb1	1	7	1	2	0	13	1	2
13	59512324	59544451	Agtpbp1	5	5	1	0	3	22	3	2
19	60543010	60564294	Cacul1	2	2	1	2	1	9	1	0
2	69914414	69922933	Ubr3	0	3	0	1	0	8	1	2
9	102618811	102619760	Cep63	0	2	0	2	2	18	1	3
13	59495333	59508056	Agtpbp1	1	4	0	1	0	13	0	2
14	21234833	21240571	Adk	3	0	1	1	2	10	2	1
2	76802231	76818816	Ttn	3	7	0	0	8	34	4	2
4	56906215	56912130	Tmem245	2	2	2	4	7	17	6	0
2	25965663	25966948	Camsap1	20	40	8	22	19	138	27	23
3	32561465	32574368	Mfn1	2	3	1	1	0	11	0	1
5	65565989	65594548	Ube2k	15	10	4	1	13	21	11	3
1	150428120	150429545	Tpr	1	2	0	0	1	9	0	2
2	68358814	68369105	Stk39	1	2	0	1	2	14	0	1
12	51647994	51661713	Strn3	92	12	41	6	78	101	50	8
3	138546321	138555491	Eif4e	4	3	2	3	3	14	0	0
11	4517741	4546268	Mtmr3	0	7	1	2	2	27	1	3
11	86532772	86535460	Rps6kb1	9	12	2	8	2	67	3	2
15	3457930	3551722	Ghr	0	3	0	1	0	18	0	2
16	10611003	10644881	Clec16a	1	6	1	1	2	25	1	3
18	70580653	70593340	Mbd2	12	2	2	3	2	9	1	1
19	42562552	42564341	R3hcc1l	11	36	9	3	13	267	9	11
4	41216566	41229848	Ubap2	3	2	1	3	1	26	1	1
5	143684396	143687044	Cyth3	8	10	1	8	1	15	0	3
9	110960802	110970159	Lrrc2	5	2	0	5	1	17	1	3
4	41226280	41229848	Ubap2	6	6	2	2	1	36	4	3
10	108240105	108243130	Ppp1r12a	2	2	0	2	1	25	1	0
13	59495333	59504310	Agtpbp1	2	5	0	1	0	23	0	1
16	20101992	20107643	Klhl24	3	3	1	1	0	18	0	5
3	89001773	89007877	Ash1l	2	3	0	2	3	18	0	3
3	133320936	133330512	Ppa2	3	1	2	0	1	8	1	1
10	94748941	94750659	Cep83	1	3	1	2	0	5	0	1
17	10273947	10282981	Qk	2	2	3	1	1	24	0	4
11	61909848	61922829	Akap10	1	5	0	2	2	14	1	1
17	73906010	73907745	Xdh	2	8	7	3	5	30	3	5
5	66362718	66392335	Apbb2	3	3	2	1	3	17	2	1
15	66594807	66595199	Phf20l1	2	4	1	2	0	8	0	3
16	16225301	16230776	Pkp2	0	3	0	1	2	19	0	2
17	6137211	6139156	Tulp4	37	27	14	2	24	167	26	5
1	7120194	7120615	Pcmtd1	13	8	0	1	4	50	9	2
7	56067984	56072430	Herc2	1	4	2	0	2	12	1	1
1	134865778	134887354	Ppp1r12b	1	2	1	2	1	7	0	0
13	97141927	97150413	Gfm2	1	3	0	0	1	8	0	3
10	63162222	63169430	Mypn	2	4	1	1	1	8	2	1
11	65218529	65233184	Myocd	3	7	1	4	8	38	3	4
11	52236837	52245121	Skp1a	0	2	0	0	2	6	2	1
3	35916220	35921187	Dcun1d1	3	7	2	2	7	42	2	2
6	3522683	3562358	Ccdc132	2	4	1	0	2	16	1	0
18	35610871	35613502	Paip2	10	8	8	4	7	28	4	0
4	149222227	149226356	Kif1b	0	3	1	3	0	6	0	2
9	3441055	3460131	Cwf19l2	6	13	2	0	4	62	6	4
18	5046589	5049494	Svil	3	6	0	4	1	13	1	0
10	120825108	120852092	Msrb3	4	3	5	2	7	3	4	0
13	59495333	59544451	Agtpbp1	17	23	1	2	5	99	4	3
13	9720773	9735466	Zmynd11	15	6	4	1	17	13	7	6
12	86256868	86269061	Gpatch2l	3	4	2	2	2	16	2	2
2	25596433	25602555	Rabl6	1	3	1	2	1	5	0	3
14	45334653	45343727	Psmc6	1	3	0	0	2	6	0	1
2	69977719	69988896	Ubr3	0	3	0	0	0	16	0	2
2	158826305	158831872	Dhx35	0	4	1	1	2	20	0	3
5	103783124	103784513	Aff1	9	16	5	3	3	25	2	3
14	47016277	47016795	Samd4	6	16	1	11	5	41	1	2
7	132966507	132973623	Zranb1	1	4	1	1	1	38	5	5
19	60764032	60764233	Eif3a	7	1	4	3	4	10	1	1
15	41797474	41826052	Oxr1	4	4	1	1	2	12	2	1
14	17963061	17963321	Thrb	1	2	0	2	2	10	0	4
13	64196152	64196675	Cdc14b	3	2	2	3	2	11	1	4
1	37377578	37380060	Inpp4a	1	4	3	2	0	18	1	7
4	9508627	9532065	Asph	4	5	0	1	4	25	3	1
11	6311009	6317080	Ogdh	0	4	1	1	0	15	3	5
8	22414716	22421450	Mrps31	1	1	1	1	2	8	3	0
1	127791605	127799553	Ccnt2	6	7	0	4	3	30	3	1
10	76399856	76412649	Pcnt	0	2	1	0	2	5	1	1
16	43569681	43577748	Zbtb20	0	3	1	2	0	12	5	3
9	7825615	7827009	Birc2	4	11	2	1	4	12	4	3
2	76857904	76884197	Ttn	32	12	14	2	34	56	5	2
5	65565989	65581468	Ube2k	2	3	0	0	1	8	1	3
16	58424561	58433463	Dcbld2	3	15	2	2	5	25	2	3
17	81647809	81649638	Slc8a1	266	552	105	208	238	3151	222	139
11	62283597	62292218	Ttc19	2	12	0	1	2	17	1	0
9	122131893	122137601	Snrk	39	50	13	7	43	293	26	25
17	71789868	71810982	Clip4	1	3	0	0	2	11	2	1
19	38523915	38525452	Plce1	2	3	0	0	2	31	1	3
12	51621780	51661713	Strn3	7	2	5	0	5	20	3	0
1	43990511	43992394	Tpp2	2	2	1	0	1	6	1	0
11	19998120	20008477	N/A	0	5	0	2	0	7	0	1
16	94383912	94403368	Ttc3	6	8	0	1	6	77	5	6
X	38424267	38442140	Lamp2	4	4	1	0	1	31	1	1
10	52429193	52436663	Nus1	5	7	3	0	14	38	7	7
1	188043334	188066457	Esrrg	1	8	2	1	1	28	2	5
14	54662168	54667161	Acin1	4	3	3	2	2	20	3	1
2	37624173	37647285	Strbp	4	18	3	2	13	113	6	4
9	110590388	110604231	Setd2	2	3	1	2	2	8	0	0
12	35085939	35107556	Snx13	15	10	2	1	7	76	4	3
6	22132229	22145687	Cped1	2	6	2	0	3	17	1	2
2	76863274	76868085	Ttn	22	29	12	6	19	389	20	11
11	54543579	54568496	Rapgef6	9	4	7	5	9	30	8	2
3	121791734	121796485	Abcd3	4	1	1	2	2	3	1	0
5	72422025	72454506	Corin	4	4	2	1	0	29	3	1
9	70316592	70327276	Myo1e	0	4	0	2	0	4	0	0
18	36581068	36594322	Ankhd1	1	4	0	1	2	13	0	0
18	65174045	65198726	Nedd4l	1	3	2	2	1	19	0	0
12	51647687	51661713	Strn3	4	4	2	0	1	9	1	0
17	85003266	85005566	Ppm1b	3	6	0	3	3	20	9	1
1	91384565	91385346	Ilkap	2	0	1	1	1	9	3	1
4	40163719	40167191	Aco1	2	3	0	2	0	4	2	2
5	67702980	67776198	Atp8a1	0	2	1	0	2	11	0	1
4	6398319	6417207	Nsmaf	1	2	1	1	3	26	1	2
8	105178593	105202547	Cbfb	1	7	1	2	1	13	1	1
2	37624173	37647285	N/A	3	17	0	2	0	51	0	3
2	146387228	146412868	Ralgapa2	2	5	0	2	1	23	2	0
14	26418113	26428316	Slmap	4	5	0	0	2	31	3	0
16	10611003	10638915	Clec16a	0	2	0	2	0	2	0	1
17	26266283	26267358	Luc7l	6	8	2	2	6	29	3	0
2	20855354	20860036	Arhgap21	16	14	6	3	10	81	6	4
X	93620505	93626612	Pola1	3	9	3	0	0	25	1	4
1	162307868	162313696	Dnm3	0	3	0	4	0	5	0	0
16	31788082	31797010	Dlg1	2	3	0	0	0	29	0	1
2	74568941	74573626	Lnp	2	2	1	1	3	5	0	0
15	3457930	3551685	Ghr	2	7	0	1	3	31	0	2
8	67904117	67908889	Psd3	5	26	4	3	5	87	2	4
8	77344640	77365160	Arhgap10	8	7	2	9	4	36	7	3
X	101213774	101215578	Snx12	1	1	2	11	3	7	2	3
2	34432003	34444406	Mapkap1	5	4	3	2	5	19	6	1
5	88934749	88954957	Slc4a4	2	4	0	0	2	8	1	1
7	116359996	116368189	Pik3c2a	1	3	0	1	0	7	1	3
2	147024715	147026439	Xrn2	1	0	1	1	2	7	0	3
X	152046660	152047968	Smc1a	0	2	0	0	0	4	0	5
12	3835027	3873428	Dnmt3a	5	7	1	4	1	18	1	0
14	56748835	56772006	Pspc1	2	7	1	4	0	17	1	0
18	80137484	80142769	Adnp2	0	2	0	2	0	4	0	0
2	131511984	131516443	Smox	1	4	0	1	0	19	0	3
2	68358814	68410141	Stk39	9	4	3	1	6	62	5	2
7	73514090	73519708	Chd2	8	10	1	0	7	46	0	4
5	150604177	150608440	N4bp2l2	15	32	8	3	13	117	8	2
13	59495333	59500702	Agtpbp1	1	2	0	2	0	11	1	0
13	101757326	101758039	Pik3r1	2	5	0	1	0	12	0	0
8	77384751	77413627	Arhgap10	1	2	0	2	0	8	0	0
1	185266901	185267279	Rab3gap2	5	4	0	2	4	4	3	1
12	13482386	13484044	Nbas	1	3	1	0	1	19	0	2
12	111778020	111789459	Klc1	2	7	0	0	1	13	0	2
19	36958373	36970038	Btaf1	3	11	5	2	3	57	2	0
13	36943891	36972066	F13a1	0	4	0	2	2	2	0	1
15	34114024	34118110	Mtdh	0	4	2	1	3	7	0	3
16	22248436	22249133	Tra2b	2	2	1	0	3	9	1	1
17	66809466	66817977	Ptprm	3	2	0	2	0	11	2	0
4	9474898	9532065	Asph	2	2	0	4	3	11	1	0
10	117817344	117818609	Rap1b	2	0	0	2	0	4	2	1
17	26757805	26763448	Crebrf	1	3	1	1	3	18	1	0
17	50917527	50935558	Tbc1d5	1	2	2	3	0	11	0	1
15	35668701	35674952	Vps13b	1	4	0	0	1	5	1	2
7	127528396	127534961	Srcap	1	2	2	1	1	9	2	1
1	11107603	11123863	Prex2	2	5	1	1	0	7	0	0
13	37888871	37899787	Rreb1	1	5	0	1	3	28	0	1
17	81408067	81445593	Slc8a1	5	25	0	9	3	121	3	5
2	61613651	61627839	Tank	6	8	5	1	4	9	10	1
X	71383200	71401934	Mtmr1	2	4	1	0	3	6	0	1
13	12454735	12459316	Lgals8	0	1	0	1	2	3	3	1
4	46460090	46468787	Anp32b	7	4	1	3	0	13	1	1
5	20789629	20794481	Phtf2	2	1	0	3	3	2	0	1
9	122160323	122164051	Snrk	2	2	1	2	3	5	0	1
14	21626719	21637640	Kat6b	5	19	1	4	2	84	3	9
8	111830870	111845211	Cfdp1	0	2	2	1	0	10	1	0
6	38585041	38603468	Luc7l2	1	3	1	0	4	20	1	1
3	51308050	51326035	Elf2	11	36	5	6	17	89	13	15
18	39120119	39150118	Arhgap26	0	7	4	4	8	41	3	2
2	156161568	156167750	Rbm39	1	8	0	1	0	5	0	2
5	72329612	72343117	Corin	3	6	1	0	1	15	1	3
9	55838120	55859918	Scaper	3	3	2	1	5	41	1	1
18	36581068	36600875	Ankhd1	1	1	0	2	0	3	2	1
18	75114790	75126919	Dym	1	6	1	0	3	21	0	0
11	106096991	106123906	Map3k3	2	6	1	2	0	5	1	0
18	39097630	39111900	Arhgap26	3	19	0	0	2	34	3	0
3	40653706	40679609	Intu	0	3	0	3	2	14	1	0
5	33843112	33846267	Whsc1	6	14	1	2	7	57	4	0
18	73675161	73678039	Smad4	3	2	0	0	2	26	1	1
4	132656693	132680893	Eya3	5	6	2	1	3	30	1	2
7	81092147	81095693	Alpk3	1	2	0	2	0	4	0	1
1	118521827	118552156	Clasp1	3	3	0	1	2	13	3	0
19	42562552	42576201	R3hcc1l	25	28	11	7	32	265	12	6
1	170787346	170819432	Atf6	0	3	1	2	0	5	0	1
16	85013627	85043743	App	1	0	0	1	0	13	3	2
X	142752040	142834393	Tmem164	0	5	2	1	1	7	0	3
9	59426123	59454469	Arih1	3	2	0	0	1	19	4	1
12	69320373	69322350	Nemf	1	4	0	0	0	23	3	4
9	55807013	55859918	Scaper	39	22	3	2	25	76	13	2
12	44282578	44299291	Pnpla8	2	2	0	0	2	6	0	0
4	132656693	132673032	Eya3	15	2	13	4	11	17	11	7
5	72329612	72360758	Corin	0	2	0	0	2	11	0	1
18	36581068	36583759	Ankhd1	1	3	0	0	2	7	1	0
1	160226485	160231867	Rabgap1l	0	3	2	2	2	12	0	0
12	57325524	57332459	Mipol1	4	4	1	2	1	8	0	1
16	17015898	17018475	Mapk1	13	4	1	3	0	7	0	2
18	5705043	5705243	Zeb1	1	3	1	0	0	8	1	2
5	73510886	73534697	Dcun1d4	5	3	5	4	9	57	0	5
19	45630865	45640521	Fbxw4	3	7	2	13	4	43	5	6
1	162295552	162313696	Dnm3	1	6	0	4	1	6	3	2
19	37044522	37068291	Cpeb3	11	7	3	1	4	27	1	4
3	106531137	106539603	Cept1	2	8	3	0	1	24	2	4
18	80858544	80917878	Atp9b	3	9	1	2	5	31	4	5
14	73362961	73368427	Itm2b	0	2	0	0	1	6	2	0
2	20887106	20892177	Arhgap21	1	2	2	1	1	6	0	0
8	122908668	122916045	Ankrd11	6	5	0	2	4	5	2	0
5	25347361	25353408	Kmt2c	1	5	2	1	2	14	2	5
3	116776529	116782643	Agl	4	7	4	0	4	23	4	0
4	86819862	86829666	Dennd4c	2	3	1	1	0	29	1	0
5	110265512	110267265	Pgam5	3	1	0	1	1	4	2	1
19	18677688	18693762	2410127L17Rik	3	3	0	0	0	12	0	2
11	102800612	102802916	Gjc1	0	3	0	1	3	12	1	0
15	37972903	37989652	Ubr5	2	4	0	0	1	6	0	0
11	53280468	53292314	Hspa4	0	3	1	0	2	10	0	0
19	24346237	24360151	Pip5k1b	1	11	7	4	5	77	3	1
8	77310731	77365160	Arhgap10	5	6	0	1	0	15	4	3
10	93235438	93236963	Cdk17	0	1	2	2	1	10	1	0
2	65125893	65136546	Cobll1	0	3	1	0	2	24	2	1
13	55233895	55248077	Nsd1	9	4	3	1	9	8	4	0
17	64624528	64625451	Man2a1	1	1	0	1	2	2	2	4
7	121047838	121057399	Mettl9	10	6	4	2	10	70	8	1
9	55858081	55859918	Scaper	6	8	0	1	4	21	3	2
19	42562552	42583543	R3hcc1l	19	14	9	3	7	90	9	5
5	28331111	28339308	Rbm33	2	3	0	0	2	20	1	0
8	77344640	77384796	Arhgap10	5	6	0	2	1	12	0	1
15	79536997	79537545	Ddx17	6	6	4	2	5	16	6	1
14	34730549	34731609	Wapal	2	2	0	1	1	2	0	0
12	116317830	116324210	Esyt2	7	12	1	2	5	17	3	1
13	9710146	9735466	Zmynd11	4	3	2	0	7	11	0	1
17	26736789	26743131	Crebrf	2	13	3	0	10	95	7	0
X	94098283	94102380	Zfx	9	22	2	4	8	96	3	2
1	43790464	43807377	Uxs1	2	5	1	1	2	17	2	0
11	3517756	3520916	Smtn	2	2	0	0	4	19	2	1
12	59050268	59051708	Trappc6b	1	0	1	2	1	15	2	2
4	129317648	129322869	Rbbp4	2	2	1	0	0	8	0	0
12	51647994	51655483	Strn3	3	5	0	2	0	7	1	0
9	3441055	3477962	Cwf19l2	3	3	2	0	3	9	0	0
9	22490818	22514093	Bbs9	3	3	0	1	0	15	1	0
1	133009137	133012711	Mdm4	1	2	0	0	0	3	1	2
5	140295787	140303697	Mad1l1	2	6	1	0	2	30	0	2
12	3252612	3264749	Rab10	1	3	2	0	0	19	5	0
9	78131295	78141273	Ick	1	2	0	3	1	12	0	0
9	90100443	90107302	Morf4l1	2	8	0	0	0	8	0	1
13	94224895	94233180	Scamp1	1	2	0	0	0	5	2	3
8	36937560	36938758	Dlc1	1	3	2	0	1	29	0	3
12	4944906	4954657	Atad2b	0	2	1	0	0	7	0	4
15	33249926	33302547	Cpq	0	0	1	2	2	5	1	1
2	73679615	73679903	Chn1	2	2	0	0	0	2	1	1
9	20473028	20476478	Zfp426	3	5	1	3	3	28	0	4
19	57691767	57797503	Atrnl1	1	3	1	1	2	6	0	0
1	127791605	127803659	Ccnt2	2	1	0	4	0	12	1	0
9	62912750	62923655	Pias1	2	3	1	1	0	12	1	0
16	33204672	33206002	Osbpl11	1	6	1	1	2	18	4	2
9	21192395	21205413	Pde4a	0	2	0	2	0	4	0	0
9	82926397	82959851	Phip	1	0	2	2	0	14	1	3
1	160682041	160724189	Rabgap1l	2	5	0	0	1	7	0	0
10	67157907	67189849	Jmjd1c	4	1	2	2	1	3	1	2
18	25339714	25344962	AW554918	1	7	1	2	0	25	1	1
2	48927096	48940400	Orc4	4	2	2	0	2	2	0	0
3	89023031	89035481	Ash1l	1	2	0	0	1	5	1	2
8	84771784	84772315	Nfix	18	28	6	5	19	134	21	7
11	106679549	106685248	Pecam1	2	5	0	0	1	11	0	0
12	8698091	8706041	Pum2	0	2	1	1	4	2	1	0
1	160700712	160702460	Rabgap1l	11	9	2	2	6	12	4	1
2	59948087	59958492	Baz2b	2	1	1	1	0	3	0	3
12	69603476	69610826	Sos2	2	1	1	0	4	7	0	1
14	72563484	72584844	Fndc3a	4	2	0	0	4	4	2	1
6	31418931	31451584	Mkln1	2	2	0	0	1	24	2	1
5	123621796	123641881	Clip1	5	0	1	0	3	11	1	0
18	73657195	73662867	Smad4	2	4	0	0	1	14	0	0
15	73257034	73268893	Ptk2	0	3	0	3	0	4	1	0
16	32950292	32961744	N/A	1	15	0	2	1	27	2	0
11	22053432	22068506	Ehbp1	20	38	0	18	18	146	5	9
1	118543102	118555386	Clasp1	5	1	2	1	1	18	2	0
10	8780519	8814457	Sash1	1	2	0	3	0	2	0	3
12	51716942	51723048	Ap4s1	2	0	1	0	2	4	0	0
6	146224009	146241245	Itpr2	4	2	0	0	4	24	1	0
18	31594577	31600232	Slc25a46	2	2	1	0	2	3	1	0
4	16151917	16158430	Ripk2	2	2	1	0	2	9	2	0
10	8780519	8789601	Sash1	2	2	1	1	3	3	6	2
7	126878723	126879452	Taok2	1	6	3	2	0	14	1	0
18	65276646	65281095	Alpk2	14	8	0	0	5	7	4	2
6	65855949	65870469	Prdm5	3	4	1	2	6	29	1	2
6	84129471	84152409	Dysf	2	3	0	3	0	12	0	0
14	34422560	34429800	Bmpr1a	0	2	0	0	2	5	0	0
14	34691682	34695105	Wapal	17	8	5	5	5	9	0	1
12	51627110	51661713	Strn3	2	0	3	1	2	3	1	1
4	43087903	43101874	Unc13b	1	9	0	0	0	14	3	3
3	40653706	40664345	Intu	2	4	0	0	1	10	2	1
8	41076232	41084840	Mtus1	5	3	0	0	3	7	2	0
8	77382725	77413627	Arhgap10	2	4	0	2	0	5	2	1
12	51619814	51661713	Strn3	8	5	4	0	10	16	0	0
18	36787502	36788670	Hars2	2	0	2	1	1	3	2	1
4	109861809	109890990	Faf1	1	0	2	1	3	5	0	0
7	112759384	112759639	Tead1	3	1	0	1	2	6	3	0
11	74656423	74657339	Cluh	3	4	0	0	2	15	3	0
3	116778619	116782643	Agl	0	1	0	1	2	10	2	3
6	120870766	120876346	Bcl2l13	2	1	1	0	8	8	2	2
12	85049692	85050372	Ylpm1	0	0	0	5	0	3	3	2
13	59525146	59544451	Agtpbp1	0	3	0	1	2	17	2	0
19	30781295	30786971	Prkg1	0	2	1	0	2	5	2	1
13	59504194	59544451	Agtpbp1	2	3	0	0	1	6	1	0
13	64243634	64248499	Cdc14b	4	3	2	0	2	2	1	0
9	59779543	59843138	Myo9a	2	2	3	0	1	7	2	0
15	35099434	35115645	Stk3	1	5	4	4	3	6	1	0
17	24992270	25003405	Cramp1l	0	2	0	0	0	2	0	2
18	13938962	13939141	Zfp521	3	2	0	1	2	6	0	0
2	20854935	20860036	Arhgap21	3	6	0	0	5	35	7	3
7	114058540	114060419	Rras2	1	1	1	1	2	2	2	0
15	12230274	12238019	Mtmr12	1	2	0	0	1	5	1	3
15	98528863	98529453	Kansl2	5	2	2	1	2	2	3	1
6	99003200	99016665	Foxp1	2	3	0	0	1	12	1	1
2	34435133	34444406	Mapkap1	7	1	4	2	4	10	7	2
8	4265226	4268380	Timm44	2	0	0	3	4	15	0	1
9	111199665	111205847	Lrrfip2	4	2	0	0	0	8	0	2
5	74540932	74557149	Fip1l1	4	1	1	0	0	11	0	2
9	66540062	66566903	Usp3	1	4	0	0	4	38	1	1
13	45795509	45956575	Atxn1	1	2	0	2	1	7	2	1
9	55176191	55185760	Ube2q2	4	3	1	1	4	21	1	0
9	20444259	20444985	Zfp26	0	3	0	0	1	3	0	3
2	158826305	158851822	Dhx35	1	3	2	0	0	9	0	1
18	74577455	74580534	Myo5b	3	2	0	2	0	3	0	0
17	26739543	26743131	Crebrf	10	15	1	4	6	103	11	1
16	62827164	62830813	Arl13b	0	3	2	0	1	10	2	4
10	50748806	50767507	Ascc3	2	1	0	0	2	12	1	0
7	144481085	144485208	Ppfia1	2	0	0	2	0	16	0	1
12	51655402	51661713	Strn3	14	4	13	2	13	6	9	0
3	28532888	28542098	Tnik	4	1	1	2	1	11	0	0
19	4361538	4394892	Kdm2a	1	2	0	2	0	6	0	0
10	108268572	108274188	Ppp1r12a	2	0	0	2	0	6	0	0
15	98740337	98742829	Arf3	0	4	2	1	0	4	1	0
14	87472076	87487287	Tdrd3	0	1	3	2	2	39	5	2
18	21147732	21148904	Garem	2	2	0	0	0	3	0	1
9	111182819	111205847	Lrrfip2	3	0	0	3	0	6	0	0
18	35793465	35801367	Ube2d2a	1	5	1	0	1	12	6	2
10	43127779	43160844	Sobp	0	2	0	3	2	4	0	1
7	81300640	81306783	Pde8a	1	1	0	2	2	3	3	0
15	34114024	34123766	Mtdh	1	2	2	0	2	3	0	0
16	36000182	36002950	Kpna1	4	2	1	0	0	8	0	0
2	68314364	68314603	Stk39	0	5	1	0	0	8	2	0
4	58861525	58905107	AI314180	2	1	2	0	2	6	0	0
12	105799651	105805008	Papola	2	1	2	0	0	3	0	0
2	146387228	146406432	Ralgapa2	0	3	0	2	3	10	0	0
9	101144311	101148738	Ppp2r3a	3	1	2	2	3	3	3	0
6	38440455	38464043	Ubn2	2	4	0	0	1	16	0	3
8	105178593	105202578	Cbfb	1	2	0	1	1	21	2	4
14	13995007	14013655	Atxn7	0	8	1	2	2	22	0	4
17	33658388	33670133	Hnrnpm	0	0	2	1	3	4	2	1
2	117152992	117172086	Spred1	3	3	1	0	2	10	1	1
1	53256629	53282092	Pms1	1	8	0	0	0	54	2	2
7	73514090	73515812	Chd2	0	2	2	2	0	7	1	2
2	92214049	92230724	Phf21a	4	14	3	9	6	166	6	6
4	130327193	130329674	Zcchc17	1	3	0	0	0	2	1	3
1	140584019	140596059	Kcnt2	0	2	0	0	2	9	2	2
4	109083089	109091699	Osbpl9	2	2	0	0	0	4	1	0
17	81388810	81445593	Slc8a1	2	1	1	0	2	24	0	4
2	104776172	104780260	Qser1	4	2	3	0	7	10	3	0
14	27438599	27442620	Fam208a	3	2	1	0	2	41	2	0
2	13216770	13224425	Rsu1	3	1	0	0	0	9	1	3
13	59460469	59544451	Agtpbp1	2	0	2	2	2	14	4	0
4	8183253	8189392	Car8	3	1	0	0	2	3	0	1
10	59166504	59178857	Sept10	2	4	0	0	0	11	0	0
2	158035996	158058827	Rprd1b	4	3	0	0	5	24	1	2
1	125568547	125579327	Slc35f5	3	0	2	1	4	17	0	1
1	38107568	38108467	Rev1	12	13	3	11	12	54	7	11
11	74435701	74441785	Rap1gap2	0	2	0	0	0	3	2	0
9	32246447	32250787	Arhgap32	7	10	2	5	3	42	7	1
5	135209043	135231782	Baz1b	1	1	3	0	2	6	1	0
5	150466244	150481576	Fry	3	2	0	2	0	13	1	0
13	18810432	18814293	Vps41	3	0	0	0	1	5	2	1
5	32640331	32664400	Yes1	5	4	2	0	6	38	6	2
12	100595815	100619641	Rps6ka5	3	3	0	1	4	34	2	4
19	34827120	34841109	Pank1	2	2	0	2	0	10	1	0
Y	1131036	1158634	Uty	0	4	0	1	2	4	0	0
14	47016277	47016795	N/A	1	6	0	0	0	5	0	2
13	103884143	103889285	Erbb2ip	2	2	2	1	1	5	5	2
9	122131893	122137601	N/A	0	9	2	1	0	18	0	0
14	70235140	70267506	Ppp3cc	2	2	0	0	1	4	0	0
11	22053432	22068503	Ehbp1	2	4	1	1	0	16	2	2
13	45697821	45956575	Atxn1	2	2	0	0	0	11	0	2
2	165828208	165842877	Zmynd8	1	0	1	0	2	9	2	0
3	100644541	100656274	Man1a2	5	4	0	0	1	6	0	0
2	77089070	77108479	Ccdc141	7	0	3	0	5	6	3	2
4	34839332	34839986	Zfp292	4	4	1	2	3	5	2	0
18	34268298	34279352	Apc	2	4	1	1	0	4	1	0
19	57378549	57379175	Fam160b1	1	2	0	0	1	6	1	3
3	32574234	32574368	Mfn1	5	1	3	1	3	2	2	0
3	100632504	100656274	Man1a2	8	5	0	0	1	24	1	0
12	55057242	55063109	2700097O09Rik	2	5	0	0	0	8	0	0
6	142664532	142675563	Abcc9	0	0	1	4	2	7	0	1
4	137604523	137608182	Usp48	3	2	2	0	2	4	0	0
19	34840757	34841109	Pank1	10	8	9	15	10	41	3	5
4	85004923	85006524	Cntln	3	2	2	3	2	9	1	1
10	42360165	42426587	Lace1	0	0	0	0	0	18	2	7
5	96128943	96134132	Cnot6l	8	8	2	2	4	21	2	2
14	87472076	87511770	Tdrd3	3	0	0	1	1	12	3	1
4	48604581	48617331	Tmeff1	2	2	2	0	0	20	2	1
5	140105515	140132825	Mad1l1	2	4	2	1	1	8	0	0
11	120404206	120428636	Nploc4	0	0	0	2	2	4	0	0
17	66037493	66053091	Ankrd12	3	16	8	3	5	56	4	6
19	41545875	41555701	Lcor	6	3	2	2	0	13	0	1
2	76857904	76881839	Ttn	514	99	383	6	557	376	448	7
6	84989325	85005036	Exoc6b	5	1	2	1	5	7	7	3
11	23707523	23725574	Pus10	1	0	0	2	2	15	0	0
14	74775581	74786390	Lrch1	1	5	3	2	6	8	4	3
15	91772822	91780009	Lrrk2	1	3	0	0	1	16	2	2
3	127038747	127057091	Ank2	2	2	0	0	0	6	0	0
1	119548894	119579077	N/A	1	3	0	2	0	3	0	0
4	43087903	43115160	Unc13b	1	2	0	1	0	12	2	0
10	25441573	25443954	Epb4.1l2	0	1	0	0	2	21	2	0
18	65191437	65198726	Nedd4l	0	3	1	0	4	4	1	0
2	146889021	146891284	Kiz	1	3	5	0	2	33	0	1
10	75274017	75279961	Specc1l	2	0	1	0	1	7	1	2
16	37877049	37878564	Lrrc58	0	2	2	0	0	5	0	0
4	62329348	62336547	Fkbp15	0	0	1	2	2	3	1	1
5	146268215	146286239	Cdk8	1	0	1	1	1	13	2	3
3	153411462	153411871	St6galnac3	3	5	0	2	0	6	1	1
2	23537328	23545579	N/A	2	3	0	0	0	10	0	0
3	96041338	96042928	Vps45	0	2	1	1	0	6	2	3
14	31061469	31089622	Pbrm1	4	1	3	0	3	10	4	0
16	4137366	4138985	Crebbp	0	3	0	0	0	5	2	3
13	103833498	103835028	Erbb2ip	2	2	3	0	0	1	0	1
15	90980795	90994475	Kif21a	0	0	0	2	8	14	2	1
4	130727998	130728164	Pum1	1	1	0	1	2	5	2	0
17	74373663	74382040	Spast	2	1	2	0	0	2	3	1
14	64825601	64828668	Hmbox1	2	3	0	1	2	4	3	1
1	40003757	40010677	Map4k4	1	2	0	1	1	2	1	2
5	3968580	3992138	Akap9	1	7	0	0	3	33	0	1
10	40254264	40254464	Gtf3c6	0	0	2	0	0	3	4	1
15	91764632	91780009	Lrrk2	0	2	0	0	2	2	0	2
15	100469685	100476886	Letmd1	5	4	0	1	4	32	0	0
11	104423922	104426468	Kansl1	3	4	3	0	3	17	0	0
14	45614163	45629753	Ddhd1	2	1	0	0	2	3	0	1
5	36571296	36572037	Tbc1d14	0	2	0	2	0	2	0	0
6	149027283	149033359	Dennd5b	2	0	0	2	0	3	0	0
19	45635735	45640521	Fbxw4	3	4	0	5	3	16	2	3
3	84903501	84904079	Fbxw7	3	4	0	0	0	19	0	0
4	132204132	132205715	Ythdf2	2	2	0	0	0	5	0	0
X	38430918	38442140	Lamp2	2	0	2	0	0	15	0	2
5	3722546	3772787	Ankib1	1	2	0	0	0	6	2	0
11	19998120	20008477	Spred2	0	9	3	4	6	11	1	3
7	132948044	132950435	Zranb1	5	2	0	0	3	29	0	2
14	97827742	97831441	Dach1	2	2	0	0	1	6	0	1
5	110234347	110250807	Ankle2	3	2	1	0	0	4	0	0
9	48717283	48833099	Zbtb16	2	1	0	0	0	7	0	2
11	31055458	31061586	Asb3	2	11	0	2	6	35	4	0
2	68307041	68359034	Stk39	1	3	2	0	3	8	0	0
4	130718154	130719351	Pum1	3	1	0	0	4	8	2	1
5	90946790	90974415	Mthfd2l	2	2	0	0	1	19	2	1
2	24813527	24825067	Ehmt1	1	3	2	1	3	4	2	4
1	16440323	16486150	Stau2	1	3	0	0	1	2	0	2
10	12439627	12455564	Utrn	0	2	0	0	1	7	2	0
6	140543720	140568881	Plekha5	0	5	0	0	3	8	1	0
2	18101458	18126229	Mllt10	1	6	1	2	0	4	0	0
5	107788199	107799260	Evi5	0	3	1	0	2	15	1	0
8	8639206	8639489	Efnb2	15	4	9	1	9	27	10	2
5	25347361	25349940	Kmt2c	3	3	3	3	4	26	3	1
13	115030036	115035385	Itga1	0	2	0	0	2	6	1	0
8	67741761	67758265	Psd3	10	2	2	0	9	6	3	5
7	73468456	73484597	Chd2	1	0	1	0	5	12	2	1
12	111592577	111604564	Mark3	7	3	1	3	0	1	2	1
5	121802081	121803080	Atxn2	3	4	0	0	1	7	0	0
8	77351614	77365160	Arhgap10	0	3	0	3	2	4	0	0
9	95721133	95743351	Trpc1	2	3	0	0	0	5	0	0
7	99935162	99955540	Rnf169	14	31	4	12	17	191	12	12
5	147450653	147455188	Pan3	2	0	0	0	3	7	1	1
2	70738421	70786995	Tlk1	2	4	1	0	2	10	1	0
5	123590793	123631169	Clip1	14	2	3	0	12	3	7	0
1	4163855	4231144	N/A	0	3	0	0	2	9	2	0
19	43866589	43875020	Dnmbp	2	3	1	0	0	10	0	1
10	26327687	26352375	L3mbtl3	0	2	1	1	2	28	0	0
8	77358547	77384796	Arhgap10	3	2	0	2	1	3	1	1
19	40363202	40365166	Sorbs1	3	0	2	1	1	5	1	0
7	107681762	107708872	Ppfibp2	1	3	0	0	0	3	2	0
9	64160821	64161441	Zwilch	2	1	3	0	2	0	0	0
15	12437104	12445665	Pdzd2	2	8	0	0	3	7	3	3
16	59503125	59506320	Crybg3	2	1	1	0	0	2	4	0
1	155953154	155962560	Cep350	3	1	3	0	0	5	1	0
5	25347361	25349940	N/A	0	2	1	0	0	3	0	2
3	69101052	69102248	Kpna4	1	0	2	0	2	2	0	0
3	69092810	69102248	Kpna4	2	0	0	0	1	2	2	0
1	143667625	143677855	Cdc73	2	0	2	2	1	9	0	4
18	24897637	24903998	Fhod3	3	1	1	1	2	2	3	0
18	88989435	89010964	Rttn	0	2	0	0	1	7	2	1
16	15799867	15816894	Prkdc	2	0	1	0	2	7	2	1
18	5633204	5641518	Zeb1	5	1	1	1	2	2	6	1
6	146323111	146329797	Itpr2	1	2	2	0	0	3	0	0
2	31604614	31605343	Fubp3	4	0	6	0	8	9	2	2
7	64361940	64371659	Fan1	10	27	4	22	16	144	8	6
18	39126833	39150118	Arhgap26	5	2	1	1	10	16	7	3
19	36956371	36973018	Btaf1	4	3	0	0	0	9	0	0
3	37448408	37464658	Spata5	1	2	0	1	1	13	1	2
6	119052601	119057515	Cacna1c	2	0	2	0	1	5	3	1
11	106110744	106123906	Map3k3	2	1	2	0	0	4	1	0
18	84315806	84354691	Zfp407	2	3	3	0	1	8	3	0
8	77358547	77388735	Arhgap10	3	3	0	0	1	7	2	1
5	100805898	100812202	Fam175a	3	3	2	0	7	22	6	0
8	77409548	77413627	Arhgap10	1	0	0	0	3	6	0	2
12	111858210	111872433	Ppp1r13b	8	2	1	2	10	6	3	1
10	7152864	7154485	Cnksr3	0	1	1	0	5	8	0	2

## Sheet: Linear raw counts
Raw counts of linear RNAs in mice aged 2, 3, 6, and 12 months, respecitvely
				2-month		3-month		6-month		12-month
Chr	Start	End	Gene	RNase R-	RNase R+	RNase R-	RNase R+	RNase R-	RNase R+	RNase R-	RNase R+
13	11759671	11785141	Ryr2	911	153	464	43	953	846	816	45
12	51772274	51772705	Hectd1	211	17	109	3	168	51	152	4
17	10238893	10282981	Qk	614	30	366	5	750	111	574	12
11	6193154	6193476	Nudcd3	149	10	101	4	195	45	145	8
15	81382980	81392322	St13	243	9	228	4	343	50	279	7
6	31418931	31433131	Mkln1	150	47	102	11	166	165	130	15
9	101125023	101153874	Ppp2r3a	263	20	215	4	401	87	264	5
19	7026292	7032649	Stip1	218	3	252	4	290	11	238	1
19	57061253	57068937	Ablim1	507	21	343	12	505	71	332	6
1	134834435	134842733	Ppp1r12b	288	26	247	15	298	85	220	5
10	12436281	12455564	Utrn	62	22	51	13	64	115	61	7
11	4517741	4531305	Mtmr3	90	33	64	16	141	60	94	7
17	81428182	81445593	Slc8a1	870	249	594	154	922	1390	639	229
3	97792739	97796808	Pde4dip	446	24	443	10	612	147	521	11
4	9583812	9610938	Asph	261	25	173	7	241	128	250	9
8	67882981	67908889	Psd3	117	28	79	5	130	90	110	15
9	121364001	121392051	Trak1	194	8	197	4	323	56	263	7
1	87364104	87380008	Gigyf2	45	22	41	10	57	116	62	8
X	83878047	83887233	Dmd	279	6	256	0	328	31	232	3
2	76803293	76818816	Ttn	1889	51	1573	13	2393	274	1531	12
6	119694571	119722308	Erc1	183	22	84	7	122	88	141	5
6	134506196	134513419	Lrp6	80	10	56	4	85	63	97	3
9	110960802	110970179	Lrrc2	311	11	215	10	347	55	253	6
10	62776568	62776963	Ccar1	80	4	49	2	85	14	63	1
1	165350884	165357546	Dcaf6	429	10	292	4	460	46	389	5
2	23537328	23545579	Spopl	45	16	30	6	38	86	28	3
1	16440323	16509408	Stau2	111	13	157	7	163	51	151	3
12	52937135	52938506	Akap6	128	7	91	3	153	46	129	2
2	77049579	77059681	Ccdc141	416	11	180	4	328	52	281	2
6	47501168	47502590	Cul1	743	22	328	6	535	43	385	5
7	81893799	81905636	Hdgfrp3	38	14	20	4	32	80	28	4
6	134541652	134542045	Lrp6	61	7	50	5	65	29	82	2
1	127930707	127937565	Rab3gap1	175	11	115	7	175	65	136	6
8	85546513	85553410	Dnaja2	591	7	435	3	669	25	517	2
12	108157754	108165172	Setd3	135	39	83	16	117	167	104	13
11	75751881	75759428	Ywhae	220	10	225	5	402	59	280	5
14	26900423	26914330	Asb14	141	7	84	1	222	24	146	1
15	81377688	81392322	St13	211	10	205	7	318	39	251	7
9	77164765	77190737	Mlip	93	16	72	8	125	62	94	9
9	80087430	80103764	Senp6	153	16	81	12	146	76	112	12
4	8169596	8189392	Car8	56	3	49	3	36	6	35	2
18	16640422	16650498	Cdh2	354	7	306	7	497	26	389	3
2	160670100	160687743	Top1	139	4	99	5	145	13	97	1
9	101125023	101148738	Ppp2r3a	355	20	238	2	464	109	318	6
5	23540375	23565265	Srpk2	56	5	36	3	25	13	39	1
15	33249926	33381447	Cpq	59	5	37	5	65	27	62	2
18	5633204	5705243	Zeb1	73	27	46	18	70	95	49	9
5	52180982	52184903	Dhx15	123	5	52	4	117	14	96	1
11	105240361	105247595	Tlk2	136	6	115	2	150	13	129	1
14	47693404	47693943	Ktn1	536	8	259	3	535	49	313	1
3	66994517	66996590	Rsrc1	24	7	15	4	29	21	25	3
X	94098283	94114263	Zfx	36	21	13	8	24	84	23	8
X	134261577	134267561	Trmt2b	94	5	37	1	102	19	86	6
15	72999972	73031643	Trappc9	82	49	47	17	91	110	47	14
6	142639192	142687441	Abcc9	545	25	285	8	514	90	461	8
15	43492170	43513849	Emc2	600	2	375	0	569	12	448	0
18	25020662	25028169	Fhod3	386	29	358	13	523	136	462	15
2	104470749	104471847	Hipk3	88	14	54	3	115	95	88	6
3	32837836	32865966	Usp13	245	7	170	2	314	36	223	2
6	142639192	142664640	Abcc9	430	26	236	8	434	95	364	9
3	121779555	121796485	Abcd3	332	6	243	1	355	21	279	0
13	11680966	11688013	Ryr2	813	26	459	10	1035	179	832	16
16	32950292	32961744	Lrch3	48	35	47	13	58	145	53	7
16	70433545	70441319	Gbe1	72	5	66	5	98	21	85	5
18	5058125	5074004	Svil	437	24	443	11	501	83	534	12
3	152420015	152428832	Zzz3	22	4	17	1	22	15	14	0
9	55176191	55185760	N/A	120	19	91	9	135	36	115	4
5	3747021	3772787	Ankib1	56	22	28	3	46	78	42	5
16	27409324	27417365	Ccdc50	220	8	170	3	191	12	149	1
18	6111685	6115850	Arhgap12	51	28	25	6	55	146	33	6
16	33421321	33434974	Zfp148	29	13	35	7	52	66	51	8
13	11769852	11785141	Ryr2	924	181	428	42	894	943	766	62
11	6313788	6317080	Ogdh	1024	42	758	21	1479	328	1198	24
5	31466232	31468240	Zfp512	111	11	66	5	99	36	78	5
18	10129305	10140888	Rock1	174	5	64	3	155	15	65	0
19	53620589	53621906	Smc3	101	6	108	7	120	8	113	1
4	124682193	124683855	Utp11l	91	1	54	1	74	7	66	5
7	67264865	67268400	Mef2a	72	4	47	6	94	27	70	2
1	64550849	64576329	Creb1	53	9	38	5	64	28	43	6
13	59512324	59544451	Agtpbp1	663	85	291	7	518	264	342	10
19	60543010	60564294	Cacul1	72	3	55	3	92	9	73	0
2	69914414	69922933	Ubr3	94	6	79	2	135	18	103	1
9	102618811	102619760	Cep63	96	3	58	3	110	10	81	5
13	59495333	59508056	Agtpbp1	755	87	317	11	580	302	395	12
14	21234833	21240571	Adk	351	6	192	4	418	17	291	1
2	76802231	76818816	Ttn	1536	42	1337	11	1853	225	1300	11
4	56906215	56912130	Tmem245	66	7	69	5	160	33	104	0
2	25965663	25966948	Camsap1	53	32	44	19	59	138	59	15
3	32561465	32574368	Mfn1	624	27	265	11	553	121	428	7
5	65565989	65594548	Ube2k	147	10	169	3	162	24	136	2
1	150428120	150429545	Tpr	307	5	167	2	270	24	169	1
2	68358814	68369105	Stk39	294	24	216	12	426	129	298	9
12	51647994	51661713	Strn3	332	21	212	11	348	85	259	3
3	138546321	138555491	Eif4e	300	4	227	6	313	14	215	3
11	4517741	4546268	Mtmr3	79	29	54	13	124	57	78	8
11	86532772	86535460	Rps6kb1	69	19	37	7	75	74	56	6
15	3457930	3551722	Ghr	27	11	16	3	29	31	24	2
16	10611003	10644881	Clec16a	55	10	48	5	67	31	53	5
18	70580653	70593340	Mbd2	267	5	155	5	220	16	168	2
19	42562552	42564341	R3hcc1l	38	32	28	5	51	268	27	13
4	41216566	41229848	Ubap2	51	6	39	1	83	43	51	2
5	143684396	143687044	Cyth3	75	8	39	3	66	14	64	1
9	110960802	110970159	Lrrc2	382	23	267	13	411	86	310	9
4	41226280	41229848	Ubap2	64	8	49	1	84	58	59	1
10	108240105	108243130	Ppp1r12a	147	8	70	7	119	44	89	1
13	59495333	59504310	Agtpbp1	450	62	162	10	343	397	218	11
16	20101992	20107643	Klhl24	268	7	107	2	263	34	240	2
3	89001773	89007877	Ash1l	39	6	20	3	52	26	31	3
3	133320936	133330512	Ppa2	212	3	127	1	263	21	196	3
10	94748941	94750659	Cep83	53	4	29	2	38	8	25	2
17	10273947	10282981	Qk	673	35	368	8	776	200	572	15
11	61909848	61922829	Akap10	32	5	39	6	35	16	43	0
17	73906010	73907745	Xdh	81	4	63	9	104	36	88	2
5	66362718	66392335	Apbb2	70	6	79	7	94	20	88	2
15	66594807	66595199	Phf20l1	49	1	21	3	48	7	28	3
16	16225301	16230776	Pkp2	53	4	41	2	57	17	48	2
17	6137211	6139156	Tulp4	55	11	41	2	73	80	59	1
1	7120194	7120615	Pcmtd1	164	8	64	1	159	34	109	2
7	56067984	56072430	Herc2	101	10	80	5	130	33	86	1
1	134865778	134887354	Ppp1r12b	432	32	292	12	399	102	267	3
13	97141927	97150413	Gfm2	102	2	48	2	96	12	87	2
10	63162222	63169430	Mypn	41	5	43	4	72	19	68	2
11	65218529	65233184	Myocd	21	7	15	4	41	20	28	5
11	52236837	52245121	Skp1a	345	6	240	2	451	15	355	3
3	35916220	35921187	Dcun1d1	21	8	16	1	33	25	16	2
6	3522683	3562358	Ccdc132	69	3	56	0	57	23	44	1
18	35610871	35613502	Paip2	357	23	227	9	380	30	301	5
4	149222227	149226356	Kif1b	91	9	65	5	94	25	85	1
9	3441055	3460131	Cwf19l2	69	7	40	2	54	25	27	3
18	5046589	5049494	Svil	266	6	169	4	343	40	247	4
10	120825108	120852092	Msrb3	181	4	128	4	156	7	189	4
13	59495333	59544451	Agtpbp1	142	19	53	7	128	115	94	6
13	9720773	9735466	Zmynd11	196	8	148	5	195	25	183	3
12	86256868	86269061	Gpatch2l	19	3	19	3	31	15	20	2
2	25596433	25602555	Rabl6	50	3	32	5	46	14	31	2
14	45334653	45343727	Psmc6	116	4	74	0	111	9	91	1
2	69977719	69988896	Ubr3	95	8	122	5	116	45	143	3
2	158826305	158831872	Dhx35	15	5	9	2	32	20	19	2
5	103783124	103784513	Aff1	29	13	25	1	40	16	27	2
14	47016277	47016795	Samd4	34	19	24	8	41	59	30	6
7	132966507	132973623	Zranb1	136	19	74	5	130	87	94	9
19	60764032	60764233	Eif3a	283	10	193	13	325	40	295	4
15	41797474	41826052	Oxr1	29	3	16	1	28	13	27	1
14	17963061	17963321	Thrb	15	3	16	4	34	8	31	3
13	64196152	64196675	Cdc14b	15	2	16	3	16	7	20	2
1	37377578	37380060	Inpp4a	14	0	12	1	21	8	13	2
4	9508627	9532065	Asph	96	17	65	6	102	64	69	2
11	6311009	6317080	Ogdh	532	24	347	14	856	167	633	15
8	22414716	22421450	Mrps31	120	3	64	1	118	20	83	0
1	127791605	127799553	Ccnt2	41	9	44	5	57	35	43	1
10	76399856	76412649	Pcnt	113	6	105	1	197	31	133	5
16	43569681	43577748	Zbtb20	67	3	47	2	83	16	72	1
9	7825615	7827009	Birc2	43	8	24	5	38	18	39	4
2	76857904	76884197	Ttn	393	41	278	2	628	202	314	5
5	65565989	65581468	Ube2k	176	19	188	4	191	22	177	3
16	58424561	58433463	Dcbld2	27	16	16	3	23	25	20	5
17	81647809	81649638	Slc8a1	943	305	663	147	1068	1711	732	220
11	62283597	62292218	Ttc19	55	4	37	2	63	20	45	1
9	122131893	122137601	Snrk	186	119	129	20	271	422	206	42
17	71789868	71810982	Clip4	149	13	147	3	176	22	127	4
19	38523915	38525452	Plce1	43	4	20	1	24	12	27	1
12	51621780	51661713	Strn3	471	22	275	5	475	94	326	3
1	43990511	43992394	Tpp2	144	2	80	0	147	19	97	3
11	19998120	20008477	N/A	4	9	9	5	12	15	10	4
16	94383912	94403368	Ttc3	31	9	16	3	30	53	26	2
X	38424267	38442140	Lamp2	247	6	217	4	326	17	249	1
10	52429193	52436663	Nus1	61	6	49	4	81	22	71	3
1	188043334	188066457	Esrrg	33	8	29	7	41	18	34	6
14	54662168	54667161	Acin1	40	6	29	5	46	22	42	2
2	37624173	37647285	Strbp	22	11	17	3	29	74	16	3
9	110590388	110604231	Setd2	63	5	61	1	95	20	50	2
12	35085939	35107556	Snx13	112	17	59	7	120	97	68	4
6	22132229	22145687	Cped1	25	4	8	1	24	9	21	1
2	76863274	76868085	Ttn	1401	252	839	17	1828	1252	969	19
11	54543579	54568496	Rapgef6	31	2	22	5	30	18	18	1
3	121791734	121796485	Abcd3	124	2	77	2	97	10	111	1
5	72422025	72454506	Corin	37	5	45	1	60	34	57	2
9	70316592	70327276	Myo1e	24	6	18	2	33	8	36	2
18	36581068	36594322	Ankhd1	127	7	114	1	160	39	128	5
18	65174045	65198726	Nedd4l	28	8	42	2	58	25	64	0
12	51647687	51661713	Strn3	282	15	174	4	298	56	213	2
17	85003266	85005566	Ppm1b	462	42	381	21	461	94	343	11
1	91384565	91385346	Ilkap	83	3	66	2	104	13	70	1
4	40163719	40167191	Aco1	68	8	34	4	40	14	35	3
5	67702980	67776198	Atp8a1	66	5	52	1	85	15	77	1
4	6398319	6417207	Nsmaf	36	3	20	4	28	16	20	1
8	105178593	105202547	Cbfb	58	14	29	9	39	34	35	6
2	37624173	37647285	N/A	22	11	17	3	29	74	16	3
2	146387228	146412868	Ralgapa2	27	7	20	4	45	29	28	2
14	26418113	26428316	Slmap	468	17	408	6	594	78	501	3
16	10611003	10638915	Clec16a	53	10	48	7	70	34	54	6
17	26266283	26267358	Luc7l	44	12	25	5	53	24	26	1
2	20855354	20860036	Arhgap21	47	16	27	2	48	53	42	7
X	93620505	93626612	Pola1	26	3	16	1	26	7	26	0
1	162307868	162313696	Dnm3	12	7	11	5	25	16	12	1
16	31788082	31797010	Dlg1	108	9	86	0	129	43	108	2
2	74568941	74573626	Lnp	62	2	41	1	108	11	68	1
15	3457930	3551685	Ghr	33	19	18	5	35	70	26	4
8	67904117	67908889	Psd3	95	30	65	17	111	98	87	14
8	77344640	77365160	Arhgap10	104	37	51	17	88	139	71	14
X	101213774	101215578	Snx12	34	3	15	7	30	4	33	7
2	34432003	34444406	Mapkap1	94	11	62	6	83	43	59	7
5	88934749	88954957	Slc4a4	33	6	18	2	38	13	28	1
7	116359996	116368189	Pik3c2a	28	2	23	1	48	12	18	0
2	147024715	147026439	Xrn2	62	1	43	5	53	12	50	2
X	152046660	152047968	Smc1a	64	5	29	2	60	9	49	3
12	3835027	3873428	Dnmt3a	18	5	17	2	13	13	15	1
14	56748835	56772006	Pspc1	34	6	26	1	43	26	18	2
18	80137484	80142769	Adnp2	12	3	13	1	13	3	13	1
2	131511984	131516443	Smox	21	11	11	4	11	21	7	3
2	68358814	68410141	Stk39	294	20	245	11	418	94	311	8
7	73514090	73519708	Chd2	73	13	46	2	105	63	55	4
5	150604177	150608440	N4bp2l2	24	8	11	3	29	55	13	1
13	59495333	59500702	Agtpbp1	306	41	136	6	312	214	209	8
13	101757326	101758039	Pik3r1	145	9	63	3	167	30	101	4
8	77384751	77413627	Arhgap10	104	17	66	15	92	79	67	4
1	185266901	185267279	Rab3gap2	21	3	17	1	34	4	22	0
12	13482386	13484044	Nbas	56	4	33	3	44	9	47	0
12	111778020	111789459	Klc1	83	22	44	7	84	66	61	6
19	36958373	36970038	Btaf1	51	17	52	5	87	117	45	8
13	36943891	36972066	F13a1	100	7	47	6	86	14	48	1
15	34114024	34118110	Mtdh	126	7	59	5	98	28	76	4
16	22248436	22249133	Tra2b	73	9	78	8	164	18	83	2
17	66809466	66817977	Ptprm	168	7	125	4	220	35	185	4
4	9474898	9532065	Asph	58	13	45	7	78	39	44	1
10	117817344	117818609	Rap1b	97	2	60	2	86	8	90	1
17	26757805	26763448	Crebrf	46	9	23	3	59	39	35	3
17	50917527	50935558	Tbc1d5	9	2	13	2	19	13	12	0
15	35668701	35674952	Vps13b	17	4	12	2	27	8	17	1
7	127528396	127534961	Srcap	21	3	42	6	77	31	64	3
1	11107603	11123863	Prex2	60	4	40	1	83	11	49	2
13	37888871	37899787	Rreb1	22	9	12	5	36	32	20	2
17	81408067	81445593	Slc8a1	740	202	491	138	774	1165	545	182
2	61613651	61627839	Tank	70	6	37	2	54	19	56	1
X	71383200	71401934	Mtmr1	24	2	16	1	33	6	26	1
13	12454735	12459316	Lgals8	180	5	101	3	137	11	121	1
4	46460090	46468787	Anp32b	36	5	87	2	42	16	123	1
5	20789629	20794481	Phtf2	170	5	113	4	181	17	142	1
9	122160323	122164051	Snrk	89	8	51	2	124	45	76	0
14	21626719	21637640	Kat6b	9	12	7	3	6	70	10	3
8	111830870	111845211	Cfdp1	271	6	145	7	235	25	211	3
6	38585041	38603468	Luc7l2	125	30	65	5	155	120	77	6
3	51308050	51326035	Elf2	37	29	20	12	40	106	32	14
18	39120119	39150118	Arhgap26	61	14	34	9	91	57	52	7
2	156161568	156167750	Rbm39	309	12	186	14	340	29	194	1
5	72329612	72343117	Corin	73	13	52	5	132	86	107	5
9	55838120	55859918	Scaper	58	16	30	2	69	109	27	3
18	36581068	36600875	Ankhd1	127	8	114	4	169	37	137	5
18	75114790	75126919	Dym	38	6	21	2	52	25	40	1
11	106096991	106123906	Map3k3	62	10	34	4	51	26	35	1
18	39097630	39111900	Arhgap26	29	13	16	1	48	39	28	2
3	40653706	40679609	Intu	14	5	16	3	27	9	9	1
5	33843112	33846267	Whsc1	26	17	16	5	36	59	31	2
18	73675161	73678039	Smad4	37	6	24	1	44	58	28	3
4	132656693	132680893	Eya3	22	4	19	4	34	12	25	2
7	81092147	81095693	Alpk3	108	6	80	3	109	57	103	4
1	118521827	118552156	Clasp1	177	30	102	10	135	106	185	7
19	42562552	42576201	R3hcc1l	52	35	32	8	60	229	41	6
1	170787346	170819432	Atf6	109	28	72	8	141	108	84	10
16	85013627	85043743	App	264	6	173	6	224	32	230	3
X	142752040	142834393	Tmem164	11	1	3	0	7	2	8	1
9	59426123	59454469	Arih1	55	2	44	2	45	8	54	1
12	69320373	69322350	Nemf	123	7	66	4	114	25	62	5
9	55807013	55859918	Scaper	87	17	29	1	86	75	42	4
12	44282578	44299291	Pnpla8	98	1	56	1	97	12	70	1
4	132656693	132673032	Eya3	46	5	45	5	58	23	47	4
5	72329612	72360758	Corin	64	11	34	3	98	64	79	5
18	36581068	36583759	Ankhd1	112	11	106	3	142	45	122	6
1	160226485	160231867	Rabgap1l	21	3	20	4	27	8	11	0
12	57325524	57332459	Mipol1	20	3	14	2	19	13	18	1
16	17015898	17018475	Mapk1	153	8	119	4	156	33	160	7
18	5705043	5705243	Zeb1	136	32	98	13	129	135	102	11
5	73510886	73534697	Dcun1d4	19	5	12	2	26	34	14	3
19	45630865	45640521	Fbxw4	4	6	9	3	14	14	6	2
1	162295552	162313696	Dnm3	12	5	9	5	24	10	10	2
19	37044522	37068291	Cpeb3	53	4	10	4	66	21	25	3
3	106531137	106539603	Cept1	45	10	30	8	55	37	31	4
18	80858544	80917878	Atp9b	33	22	14	8	26	54	25	5
14	73362961	73368427	Itm2b	370	10	196	4	331	18	291	2
2	20887106	20892177	Arhgap21	44	7	39	1	52	18	42	0
8	122908668	122916045	Ankrd11	67	6	42	3	89	17	42	0
5	25347361	25353408	Kmt2c	50	24	39	10	96	91	53	6
3	116776529	116782643	Agl	211	45	124	15	289	153	187	10
4	86819862	86829666	Dennd4c	37	7	30	2	53	17	51	1
5	110265512	110267265	Pgam5	38	4	29	2	42	8	29	0
19	18677688	18693762	2410127L17Rik	40	2	32	1	47	5	37	0
11	102800612	102802916	Gjc1	27	3	20	2	29	11	24	0
15	37972903	37989652	Ubr5	75	3	47	2	74	9	63	1
11	53280468	53292314	Hspa4	104	7	69	4	145	28	122	0
19	24346237	24360151	Pip5k1b	57	7	44	6	46	29	33	4
8	77310731	77365160	Arhgap10	60	10	25	5	47	35	40	6
10	93235438	93236963	Cdk17	34	4	23	1	43	6	34	1
2	65125893	65136546	Cobll1	17	4	11	1	19	7	18	0
13	55233895	55248077	Nsd1	59	3	38	3	75	16	49	1
17	64624528	64625451	Man2a1	51	5	45	2	56	9	45	2
7	121047838	121057399	Mettl9	117	25	79	10	129	119	89	7
9	55858081	55859918	Scaper	96	37	61	4	145	168	69	6
19	42562552	42583543	R3hcc1l	42	15	31	5	44	74	23	5
5	28331111	28339308	Rbm33	38	7	26	4	57	38	40	1
8	77344640	77384796	Arhgap10	184	44	113	26	172	165	123	15
15	79536997	79537545	Ddx17	213	41	126	23	293	207	169	14
14	34730549	34731609	Wapal	65	3	76	3	103	5	91	3
12	116317830	116324210	Esyt2	23	6	8	5	27	19	19	1
13	9710146	9735466	Zmynd11	145	6	110	4	147	15	145	2
17	26736789	26743131	Crebrf	23	13	16	1	43	93	26	3
X	94098283	94102380	Zfx	40	23	12	6	25	90	25	9
1	43790464	43807377	Uxs1	38	13	22	4	26	39	38	4
11	3517756	3520916	Smtn	23	3	8	0	18	14	14	0
12	59050268	59051708	Trappc6b	52	6	33	5	64	11	56	3
4	129317648	129322869	Rbbp4	84	4	46	1	86	15	79	0
12	51647994	51655483	Strn3	186	16	165	8	225	80	174	2
9	3441055	3477962	Cwf19l2	64	6	36	2	48	13	25	2
9	22490818	22514093	Bbs9	14	1	6	1	9	10	12	0
1	133009137	133012711	Mdm4	52	10	30	3	60	18	37	3
5	140295787	140303697	Mad1l1	13	6	7	3	16	32	13	2
12	3252612	3264749	Rab10	224	6	152	2	242	16	214	1
9	78131295	78141273	Ick	11	4	5	6	15	18	10	0
9	90100443	90107302	Morf4l1	441	19	410	9	358	56	380	7
13	94224895	94233180	Scamp1	43	1	50	4	63	7	64	1
8	36937560	36938758	Dlc1	126	38	50	9	132	165	62	7
12	4944906	4954657	Atad2b	11	3	9	2	21	7	9	2
15	33249926	33302547	Cpq	56	5	39	7	73	30	53	2
2	73679615	73679903	Chn1	68	5	43	4	58	7	51	1
9	20473028	20476478	Zfp426	12	5	6	4	10	20	4	5
19	57691767	57797503	Atrnl1	32	3	21	7	54	13	30	3
1	127791605	127803659	Ccnt2	31	6	36	6	56	19	31	0
9	62912750	62923655	Pias1	13	1	6	2	11	7	12	1
16	33204672	33206002	Osbpl11	18	2	8	2	10	15	9	1
9	21192395	21205413	Pde4a	9	1	4	0	6	7	9	0
9	82926397	82959851	Phip	39	4	37	6	47	18	30	9
1	160682041	160724189	Rabgap1l	95	12	44	3	84	41	55	2
10	67157907	67189849	Jmjd1c	20	1	17	3	44	4	23	1
18	25339714	25344962	AW554918	11	8	5	3	5	22	4	2
2	48927096	48940400	Orc4	119	1	71	1	126	7	75	0
3	89023031	89035481	Ash1l	19	1	16	3	36	19	22	4
8	84771784	84772315	Nfix	28	14	18	6	34	65	29	9
11	106679549	106685248	Pecam1	273	23	134	12	195	65	211	7
12	8698091	8706041	Pum2	65	7	52	3	91	8	98	1
1	160700712	160702460	Rabgap1l	205	49	78	8	166	135	122	9
2	59948087	59958492	Baz2b	45	3	28	3	37	20	23	3
12	69603476	69610826	Sos2	42	6	31	1	64	8	44	0
14	72563484	72584844	Fndc3a	31	2	19	2	57	8	28	0
6	31418931	31451584	Mkln1	76	16	39	6	103	80	75	9
5	123621796	123641881	Clip1	320	3	191	5	272	20	200	2
18	73657195	73662867	Smad4	42	9	27	3	46	41	35	2
15	73257034	73268893	Ptk2	51	5	32	6	49	33	39	0
16	32950292	32961744	N/A	48	35	47	13	58	145	53	7
11	22053432	22068506	Ehbp1	135	94	76	38	102	306	63	30
1	118543102	118555386	Clasp1	156	18	85	6	122	86	123	5
10	8780519	8814457	Sash1	31	4	29	4	46	12	43	0
12	51716942	51723048	Ap4s1	113	0	64	1	115	5	85	0
6	146224009	146241245	Itpr2	35	5	19	1	49	41	26	0
18	31594577	31600232	Slc25a46	78	6	47	0	106	20	72	1
4	16151917	16158430	Ripk2	27	1	17	0	12	7	13	0
10	8780519	8789601	Sash1	38	1	32	2	51	17	52	1
7	126878723	126879452	Taok2	35	9	21	9	49	27	42	1
18	65276646	65281095	Alpk2	390	7	346	2	329	32	367	2
6	65855949	65870469	Prdm5	42	22	24	4	56	115	28	10
6	84129471	84152409	Dysf	16	5	16	5	13	27	22	3
14	34422560	34429800	Bmpr1a	84	8	44	0	110	26	68	1
14	34691682	34695105	Wapal	66	8	33	1	52	15	39	0
12	51627110	51661713	Strn3	300	15	185	6	322	58	225	2
4	43087903	43101874	Unc13b	27	15	9	4	16	38	21	4
3	40653706	40664345	Intu	28	11	28	1	37	35	20	3
8	41076232	41084840	Mtus1	32	3	16	0	40	4	19	0
8	77382725	77413627	Arhgap10	86	17	52	10	76	67	52	4
12	51619814	51661713	Strn3	321	17	222	4	360	69	252	3
18	36787502	36788670	Hars2	35	2	29	4	35	3	24	0
4	109861809	109890990	Faf1	212	5	162	5	207	11	183	3
7	112759384	112759639	Tead1	53	3	61	4	115	17	70	3
11	74656423	74657339	Cluh	118	14	63	8	123	58	109	2
3	116778619	116782643	Agl	187	51	97	21	252	226	172	10
6	120870766	120876346	Bcl2l13	82	7	70	3	104	23	94	4
12	85049692	85050372	Ylpm1	55	4	38	11	108	15	84	2
13	59525146	59544451	Agtpbp1	152	48	56	3	153	170	89	4
19	30781295	30786971	Prkg1	15	1	6	1	19	5	14	1
13	59504194	59544451	Agtpbp1	266	41	115	3	262	189	172	7
13	64243634	64248499	Cdc14b	57	2	77	2	70	8	67	0
9	59779543	59843138	Myo9a	38	4	31	2	51	14	43	0
15	35099434	35115645	Stk3	27	3	20	2	26	15	23	0
17	24992270	25003405	Cramp1l	7	5	4	2	12	8	6	1
18	13938962	13939141	Zfp521	16	2	8	1	18	5	6	0
2	20854935	20860036	Arhgap21	29	10	26	3	43	30	37	4
7	114058540	114060419	Rras2	132	1	75	2	114	21	83	2
15	12230274	12238019	Mtmr12	10	1	5	3	15	9	15	1
15	98528863	98529453	Kansl2	46	3	34	2	63	9	44	0
6	99003200	99016665	Foxp1	17	3	13	4	16	10	14	1
2	34435133	34444406	Mapkap1	193	28	113	4	170	82	136	9
8	4265226	4268380	Timm44	329	17	197	7	315	67	243	7
9	111199665	111205847	Lrrfip2	212	17	148	11	233	95	172	7
5	74540932	74557149	Fip1l1	143	12	91	5	136	76	106	5
9	66540062	66566903	Usp3	22	5	12	2	21	23	13	2
13	45795509	45956575	Atxn1	40	15	23	12	43	24	29	9
9	55176191	55185760	Ube2q2	120	19	91	9	135	36	115	4
9	20444259	20444985	Zfp26	18	2	12	4	18	4	16	1
2	158826305	158851822	Dhx35	16	5	13	1	34	16	23	2
18	74577455	74580534	Myo5b	38	3	30	0	26	7	30	1
17	26739543	26743131	Crebrf	33	22	18	2	45	150	34	8
16	62827164	62830813	Arl13b	5	3	6	1	12	11	8	1
10	50748806	50767507	Ascc3	20	1	14	2	27	8	17	0
7	144481085	144485208	Ppfia1	14	2	26	4	36	22	23	1
12	51655402	51661713	Strn3	489	24	337	8	497	105	367	3
3	28532888	28542098	Tnik	65	5	63	9	82	20	54	4
19	4361538	4394892	Kdm2a	55	21	30	10	59	97	32	8
10	108268572	108274188	Ppp1r12a	182	3	146	1	188	12	138	1
15	98740337	98742829	Arf3	8	3	6	0	9	4	12	1
14	87472076	87487287	Tdrd3	81	12	65	3	98	59	48	4
18	21147732	21148904	Garem	24	1	20	1	21	10	21	1
9	111182819	111205847	Lrrfip2	125	2	107	5	159	16	111	2
18	35793465	35801367	Ube2d2a	32	5	19	4	34	12	29	3
10	43127779	43160844	Sobp	7	9	7	4	14	5	8	2
7	81300640	81306783	Pde8a	40	6	32	2	34	12	45	1
15	34114024	34123766	Mtdh	143	4	65	3	115	23	86	4
16	36000182	36002950	Kpna1	97	5	43	2	77	15	69	1
2	68314364	68314603	Stk39	308	21	226	10	460	89	317	8
4	58861525	58905107	AI314180	58	5	36	2	67	6	47	0
12	105799651	105805008	Papola	92	1	94	1	145	10	113	0
2	146387228	146406432	Ralgapa2	65	20	30	9	58	75	40	6
9	101144311	101148738	Ppp2r3a	413	24	260	5	536	121	354	10
6	38440455	38464043	Ubn2	20	12	6	3	29	84	15	4
8	105178593	105202578	Cbfb	34	12	19	9	28	29	20	5
14	13995007	14013655	Atxn7	7	24	6	7	12	32	7	3
17	33658388	33670133	Hnrnpm	222	17	320	20	324	124	333	17
2	117152992	117172086	Spred1	38	8	29	7	36	8	27	1
1	53256629	53282092	Pms1	9	13	11	3	14	50	10	4
7	73514090	73515812	Chd2	71	18	52	6	112	130	55	9
2	92214049	92230724	Phf21a	27	21	11	16	31	121	16	11
4	130327193	130329674	Zcchc17	154	5	77	5	106	31	76	4
1	140584019	140596059	Kcnt2	20	5	8	3	32	9	18	6
4	109083089	109091699	Osbpl9	113	9	94	4	120	40	79	4
17	81388810	81445593	Slc8a1	762	207	503	142	789	1249	567	192
2	104776172	104780260	Qser1	47	7	72	8	94	24	79	0
14	27438599	27442620	Fam208a	19	5	12	2	37	34	17	0
2	13216770	13224425	Rsu1	153	10	145	7	129	17	120	3
13	59460469	59544451	Agtpbp1	190	18	65	8	171	54	129	2
4	8183253	8189392	Car8	40	2	34	1	32	8	39	2
10	59166504	59178857	Sept10	40	7	28	3	41	13	36	1
2	158035996	158058827	Rprd1b	17	2	14	1	12	15	21	2
1	125568547	125579327	Slc35f5	42	4	44	8	86	24	49	1
1	38107568	38108467	Rev1	10	15	10	6	24	38	14	5
11	74435701	74441785	Rap1gap2	95	4	67	1	78	21	88	2
9	32246447	32250787	Arhgap32	10	6	9	3	7	20	9	3
5	135209043	135231782	Baz1b	58	5	41	2	86	26	51	0
5	150466244	150481576	Fry	32	7	19	10	42	19	32	2
13	18810432	18814293	Vps41	90	1	34	7	66	8	67	4
5	32640331	32664400	Yes1	41	5	29	5	40	24	18	1
12	100595815	100619641	Rps6ka5	29	13	18	9	24	54	31	6
19	34827120	34841109	Pank1	84	36	43	24	75	146	85	13
Y	1131036	1158634	Uty	42	12	16	2	18	12	0	0
14	47016277	47016795	N/A	34	19	24	8	41	59	30	6
13	103884143	103889285	Erbb2ip	20	5	15	2	23	9	19	1
9	122131893	122137601	N/A	186	119	129	20	271	422	206	42
14	70235140	70267506	Ppp3cc	21	2	16	2	31	7	30	0
11	22053432	22068503	Ehbp1	139	97	79	38	106	318	66	30
13	45697821	45956575	Atxn1	13	3	8	4	20	13	16	2
2	165828208	165842877	Zmynd8	35	2	39	4	56	15	53	2
3	100644541	100656274	Man1a2	142	7	65	3	95	32	81	3
2	77089070	77108479	Ccdc141	90	6	64	3	109	24	76	4
4	34839332	34839986	Zfp292	18	3	9	5	25	6	13	2
18	34268298	34279352	Apc	23	8	22	3	35	24	23	1
19	57378549	57379175	Fam160b1	5	2	10	2	6	5	8	5
3	32574234	32574368	Mfn1	445	11	246	3	411	51	316	3
3	100632504	100656274	Man1a2	147	9	68	3	102	34	86	5
12	55057242	55063109	2700097O09Rik	16	1	6	0	11	3	10	0
6	142664532	142675563	Abcc9	256	27	178	10	293	92	265	5
4	137604523	137608182	Usp48	27	4	13	1	28	4	16	0
19	34840757	34841109	Pank1	52	24	25	14	70	95	63	6
4	85004923	85006524	Cntln	29	4	16	5	18	27	8	2
10	42360165	42426587	Lace1	101	3	50	2	103	21	61	5
5	96128943	96134132	Cnot6l	24	14	16	6	35	27	25	8
14	87472076	87511770	Tdrd3	48	7	24	2	61	25	33	3
4	48604581	48617331	Tmeff1	11	2	5	1	5	18	5	0
5	140105515	140132825	Mad1l1	14	8	8	2	9	6	14	0
11	120404206	120428636	Nploc4	40	4	39	6	60	12	57	2
17	66037493	66053091	Ankrd12	24	22	16	2	34	124	15	9
19	41545875	41555701	Lcor	16	4	9	4	21	14	18	0
2	76857904	76881839	Ttn	983	93	693	9	1567	470	726	10
6	84989325	85005036	Exoc6b	33	5	33	6	55	12	36	5
11	23707523	23725574	Pus10	9	0	2	2	10	16	5	0
14	74775581	74786390	Lrch1	12	4	13	2	14	11	9	2
15	91772822	91780009	Lrrk2	18	3	8	5	11	28	7	3
3	127038747	127057091	Ank2	67	7	54	6	67	18	82	1
1	119548894	119579077	N/A	6	5	7	3	8	12	9	2
4	43087903	43115160	Unc13b	14	7	8	4	15	20	18	3
10	25441573	25443954	Epb4.1l2	20	3	21	1	23	15	25	1
18	65191437	65198726	Nedd4l	32	7	37	3	52	20	55	1
2	146889021	146891284	Kiz	93	6	46	5	91	41	60	5
10	75274017	75279961	Specc1l	18	0	9	2	21	13	15	4
16	37877049	37878564	Lrrc58	28	1	33	2	68	9	51	0
4	62329348	62336547	Fkbp15	20	4	17	3	28	12	12	0
5	146268215	146286239	Cdk8	19	8	13	2	22	37	19	8
3	153411462	153411871	St6galnac3	5	3	3	3	2	1	3	0
2	23537328	23545579	N/A	45	16	30	6	38	86	28	3
3	96041338	96042928	Vps45	7	4	4	5	13	4	10	4
14	31061469	31089622	Pbrm1	51	10	68	3	64	14	59	2
16	4137366	4138985	Crebbp	15	6	10	4	26	10	10	2
13	103833498	103835028	Erbb2ip	111	6	58	0	108	14	80	1
15	90980795	90994475	Kif21a	63	5	53	5	65	23	73	1
4	130727998	130728164	Pum1	73	14	36	14	101	43	74	9
17	74373663	74382040	Spast	102	5	54	7	101	12	84	3
14	64825601	64828668	Hmbox1	13	5	14	4	25	9	13	1
1	40003757	40010677	Map4k4	102	20	43	7	79	87	77	8
5	3968580	3992138	Akap9	66	1	47	5	78	12	36	1
10	40254264	40254464	Gtf3c6	120	1	74	1	125	16	109	0
15	91764632	91780009	Lrrk2	6	2	7	1	9	5	4	0
15	100469685	100476886	Letmd1	6	1	3	1	7	13	6	0
11	104423922	104426468	Kansl1	13	6	10	2	24	17	11	1
14	45614163	45629753	Ddhd1	25	3	12	3	16	6	11	0
5	36571296	36572037	Tbc1d14	2	1	1	2	2	5	3	1
6	149027283	149033359	Dennd5b	45	4	32	4	50	14	56	1
19	45635735	45640521	Fbxw4	5	5	9	1	13	25	5	2
3	84903501	84904079	Fbxw7	15	4	10	2	10	19	8	1
4	132204132	132205715	Ythdf2	14	3	12	1	31	7	13	1
X	38430918	38442140	Lamp2	265	6	219	3	312	30	254	0
5	3722546	3772787	Ankib1	46	15	30	2	30	36	32	3
11	19998120	20008477	Spred2	4	9	9	5	12	15	10	4
7	132948044	132950435	Zranb1	91	18	38	9	60	92	48	7
14	97827742	97831441	Dach1	12	5	10	5	16	11	16	1
5	110234347	110250807	Ankle2	21	2	12	1	23	4	24	0
9	48717283	48833099	Zbtb16	13	3	11	3	55	29	21	1
11	31055458	31061586	Asb3	7	12	4	3	11	34	12	2
2	68307041	68359034	Stk39	230	54	113	15	237	243	170	15
4	130718154	130719351	Pum1	63	13	31	6	83	54	75	7
5	90946790	90974415	Mthfd2l	7	1	2	3	5	10	5	0
2	24813527	24825067	Ehmt1	9	2	8	2	16	13	14	3
1	16440323	16486150	Stau2	100	16	143	9	150	100	131	8
10	12439627	12455564	Utrn	47	15	47	4	55	90	51	5
6	140543720	140568881	Plekha5	28	7	12	5	41	17	21	4
2	18101458	18126229	Mllt10	36	22	11	11	28	43	19	9
5	107788199	107799260	Evi5	17	11	6	2	16	30	16	1
8	8639206	8639489	Efnb2	26	3	41	5	50	17	42	4
5	25347361	25349940	Kmt2c	30	24	22	10	53	88	32	9
13	115030036	115035385	Itga1	43	3	35	4	43	3	32	1
8	67741761	67758265	Psd3	109	22	35	4	73	18	74	9
7	73468456	73484597	Chd2	34	4	29	4	44	26	32	3
12	111592577	111604564	Mark3	138	17	71	6	109	33	75	7
5	121802081	121803080	Atxn2	31	2	25	4	38	11	40	1
8	77351614	77365160	Arhgap10	62	35	26	17	61	108	49	11
9	95721133	95743351	Trpc1	9	1	10	0	12	6	9	1
7	99935162	99955540	Rnf169	19	118	8	28	16	374	21	49
5	147450653	147455188	Pan3	23	2	15	4	25	5	16	0
2	70738421	70786995	Tlk1	42	12	33	15	37	26	28	3
5	123590793	123631169	Clip1	494	11	367	5	440	38	315	5
1	4163855	4231144	N/A	16	3	6	1	10	11	9	2
19	43866589	43875020	Dnmbp	5	3	4	3	6	6	6	0
10	26327687	26352375	L3mbtl3	17	5	5	5	17	21	9	0
8	77358547	77384796	Arhgap10	151	47	85	32	141	138	94	19
19	40363202	40365166	Sorbs1	109	14	92	5	219	71	143	4
7	107681762	107708872	Ppfibp2	19	2	10	3	16	8	13	0
9	64160821	64161441	Zwilch	5	6	4	5	2	4	4	3
15	12437104	12445665	Pdzd2	16	9	8	3	17	27	17	5
16	59503125	59506320	Crybg3	87	2	42	2	86	9	59	1
1	155953154	155962560	Cep350	52	6	37	1	59	20	39	0
5	25347361	25349940	N/A	30	24	22	10	53	88	32	9
3	69101052	69102248	Kpna4	164	7	118	3	202	13	162	3
3	69092810	69102248	Kpna4	151	5	88	1	197	16	148	2
1	143667625	143677855	Cdc73	8	5	11	6	25	14	15	2
18	24897637	24903998	Fhod3	162	6	110	7	279	57	201	5
18	88989435	89010964	Rttn	5	5	4	3	10	8	6	0
16	15799867	15816894	Prkdc	16	3	7	3	19	5	15	1
18	5633204	5641518	Zeb1	39	39	19	27	54	134	30	17
6	146323111	146329797	Itpr2	31	7	24	2	56	22	24	0
2	31604614	31605343	Fubp3	50	3	33	3	36	15	33	2
7	64361940	64371659	Fan1	7	11	4	6	6	49	8	3
18	39126833	39150118	Arhgap26	51	9	34	8	80	73	44	10
19	36956371	36973018	Btaf1	35	9	27	6	65	29	25	0
3	37448408	37464658	Spata5	13	4	8	7	9	8	8	9
6	119052601	119057515	Cacna1c	53	5	42	7	167	31	84	3
11	106110744	106123906	Map3k3	90	10	45	5	73	33	60	3
18	84315806	84354691	Zfp407	14	4	10	2	22	8	15	3
8	77358547	77388735	Arhgap10	107	42	64	26	105	135	74	16
5	100805898	100812202	Fam175a	38	6	35	3	32	14	22	0
8	77409548	77413627	Arhgap10	143	22	102	14	131	105	96	7
12	111858210	111872433	Ppp1r13b	11	3	11	1	26	6	14	1
10	7152864	7154485	Cnksr3	25	7	20	4	28	24	21	2

## Sheet: alternative circRNA counts
Counts of alternative circRNAs in mice aged 2, 3, 6, and 12 months, respecitvely
Syntax for alternative circRNAs: "Chromosome number:Start of circRNA:stop of circRNA:count of raw reads"
				2-month		3-month		6-month		12-month
Chr	Start	End	Gene	RNase R-	RNase R+	RNase R-	RNase R+	RNase R-	RNase R+	RNase R-	RNase R+
13	11759671	11785141	Ryr2	0	0	0	0	13:11752405-11790258:1	0	0	0
12	51772274	51772705	Hectd1	0	0	0	0	0	0	0	0
17	10238893	10282981	Qk	0	0	0	0	0	0	0	0
11	6193154	6193476	Nudcd3	0	0	0	0	0	0	0	0
15	81382980	81392322	St13	0	0	0	0	0	0	0	0
6	31418931	31433131	Mkln1	0	0	0	0	0	0	0	0
9	101125023	101153874	Ppp2r3a	0	0	0	0	0	0	0	0
19	7026292	7032649	Stip1	0	0	0	0	0	0	0	0
19	57061253	57068937	Ablim1	0	0	0	0	0	0	0	0
1	134834435	134842733	Ppp1r12b	0	0	0	0	0	0	0	0
10	12436281	12455564	Utrn	0	0	0	0	0	0	0	0
11	4517741	4531305	Mtmr3	0	0	0	0	0	0	0	0
17	81428182	81445593	Slc8a1	0	0	0	0	0	0	0	0
3	97792739	97796808	Pde4dip	0	0	0	0	0	0	0	0
4	9583812	9610938	Asph	0	0	0	0	0	0	0	0
8	67882981	67908889	Psd3	0	0	0	0	0	0	0	0
9	121364001	121392051	Trak1	0	0	0	0	0	0	0	0
1	87364104	87380008	Gigyf2	0	0	0	0	0	0	0	0
X	83878047	83887233	Dmd	0	0	0	0	0	0	0	0
2	76803293	76818816	Ttn	0	0	0	0	0	0	0	0
6	119694571	119722308	Erc1	0	0	0	0	0	0	0	0
6	134506196	134513419	Lrp6	0	0	0	0	0	0	0	0
9	110960802	110970179	Lrrc2	0	0	0	0	0	0	0	0
10	62776568	62776963	Ccar1	0	0	0	0	0	0	0	0
1	165350884	165357546	Dcaf6	0	0	0	0	0	0	0	0
2	23537328	23545579	Spopl	0	0	0	0	0	0	0	0
1	16440323	16509408	Stau2	0	0	0	0	0	0	0	0
12	52937135	52938506	Akap6	0	0	0	0	0	0	0	0
2	77049579	77059681	Ccdc141	0	0	0	0	0	0	0	0
6	47501168	47502590	Cul1	0	0	0	0	6:47497389-47508225:2	0	6:47497389-47508225:2	0
7	81893799	81905636	Hdgfrp3	0	0	0	0	0	0	0	0
6	134541652	134542045	Lrp6	6:134520594-134566642:5	0	6:134520594-134566642:3	0	6:134520594-134566642:2	0	6:134520594-134566642:3	0
1	127930707	127937565	Rab3gap1	0	0	0	0	0	0	0	0
8	85546513	85553410	Dnaja2	0	0	0	0	0	0	0	0
12	108157754	108165172	Setd3	0	0	0	0	0	0	0	0
11	75751881	75759428	Ywhae	0	0	0	0	0	0	0	0
14	26900423	26914330	Asb14	0	0	0	0	0	0	0	0
15	81377688	81392322	St13	0	0	0	0	0	0	0	0
9	77164765	77190737	Mlip	0	0	0	0	0	0	0	0
9	80087430	80103764	Senp6	0	0	0	0	0	0	0	0
4	8169596	8189392	Car8	0	0	0	0	0	0	0	0
18	16640422	16650498	Cdh2	0	0	0	0	0	0	0	0
2	160670100	160687743	Top1	0	0	0	0	0	0	0	0
9	101125023	101148738	Ppp2r3a	0	0	0	0	0	0	0	0
5	23540375	23565265	Srpk2	0	0	0	0	0	0	0	0
15	33249926	33381447	Cpq	0	0	0	0	0	0	0	0
18	5633204	5705243	Zeb1	0	0	0	0	0	0	0	0
5	52180982	52184903	Dhx15	0	0	0	0	0	0	0	0
11	105240361	105247595	Tlk2	0	0	0	0	0	0	0	0
14	47693404	47693943	Ktn1	0	0	0	0	0	0	0	0
3	66994517	66996590	Rsrc1	0	0	0	0	0	0	0	0
X	94098283	94114263	Zfx	0	0	0	0	0	0	0	0
X	134261577	134267561	Trmt2b	0	0	0	0	0	0	0	0
15	72999972	73031643	Trappc9	0	0	0	0	0	0	0	0
6	142639192	142687441	Abcc9	0	0	0	0	0	0	0	0
15	43492170	43513849	Emc2	0	0	0	0	0	0	0	0
18	25020662	25028169	Fhod3	0	0	0	0	0	0	0	0
2	104470749	104471847	Hipk3	0	0	0	0	2:104446636-104493947:1	0	0	0
3	32837836	32865966	Usp13	0	0	0	0	0	0	0	0
6	142639192	142664640	Abcc9	0	0	0	0	0	0	0	0
3	121779555	121796485	Abcd3	0	0	0	0	0	0	0	0
13	11680966	11688013	Ryr2	0	0	0	0	0	0	0	0
16	32950292	32961744	Lrch3	0	0	0	0	0	0	0	0
16	70433545	70441319	Gbe1	0	0	0	0	0	0	0	0
18	5058125	5074004	Svil	0	0	0	0	0	0	0	0
3	152420015	152428832	Zzz3	0	0	0	0	0	0	0	0
9	55176191	55185760	N/A	0	0	0	0	0	0	0	0
5	3747021	3772787	Ankib1	0	0	0	0	0	0	0	0
16	27409324	27417365	Ccdc50	0	0	0	0	0	0	0	0
18	6111685	6115850	Arhgap12	18:6070092-6135803:2	0	0	0	18:6070092-6135803:2	0	0	0
16	33421321	33434974	Zfp148	0	0	0	0	0	0	0	0
13	11769852	11785141	Ryr2	0	0	0	0	0	0	0	0
11	6313788	6317080	Ogdh	0	0	0	0	0	0	0	0
5	31466232	31468240	Zfp512	0	0	0	0	0	0	0	0
18	10129305	10140888	Rock1	0	0	0	0	0	0	0	0
19	53620589	53621906	Smc3	0	0	0	0	0	0	0	0
4	124682193	124683855	Utp11l	0	0	0	0	0	0	0	0
7	67264865	67268400	Mef2a	0	0	0	0	0	0	0	0
1	64550849	64576329	Creb1	0	0	0	0	0	0	0	0
13	59512324	59544451	Agtpbp1	0	0	0	0	0	0	0	0
19	60543010	60564294	Cacul1	0	0	0	0	0	0	0	0
2	69914414	69922933	Ubr3	0	0	0	0	0	0	0	0
9	102618811	102619760	Cep63	0	0	0	0	0	0	0	0
13	59495333	59508056	Agtpbp1	0	0	0	0	0	0	0	13:59482605-59512323:1
14	21234833	21240571	Adk	0	0	0	0	0	0	0	0
2	76802231	76818816	Ttn	0	0	0	0	0	0	0	0
4	56906215	56912130	Tmem245	0	0	0	0	0	0	0	0
2	25965663	25966948	Camsap1	0	0	0	0	0	0	0	0
3	32561465	32574368	Mfn1	0	0	0	0	0	0	0	0
5	65565989	65594548	Ube2k	0	0	0	0	0	0	0	0
1	150428120	150429545	Tpr	0	0	1:150426995-150430560:1	0	0	0	0	0
2	68358814	68369105	Stk39	0	0	0	0	0	0	0	0
12	51647994	51661713	Strn3	0	0	0	0	0	0	0	0
3	138546321	138555491	Eif4e	0	0	0	0	0	0	0	0
11	4517741	4546268	Mtmr3	0	0	0	0	0	0	0	0
11	86532772	86535460	Rps6kb1	0	0	0	0	0	0	0	0
15	3457930	3551722	Ghr	0	0	0	0	0	0	0	0
16	10611003	10644881	Clec16a	0	0	0	0	0	0	0	0
18	70580653	70593340	Mbd2	0	0	0	0	0	0	0	0
19	42562552	42564341	R3hcc1l	19:42518858-42576025:1	0	0	0	0	0	0	0
4	41216566	41229848	Ubap2	0	0	0	0	0	0	0	0
5	143684396	143687044	Cyth3	0	0	0	0	0	0	0	0
9	110960802	110970159	Lrrc2	0	0	0	0	0	0	0	0
4	41226280	41229848	Ubap2	0	0	0	0	0	0	0	0
10	108240105	108243130	Ppp1r12a	0	0	0	0	0	0	0	0
13	59495333	59504310	Agtpbp1	0	0	0	0	0	0	0	0
16	20101992	20107643	Klhl24	16:20097672-20114560:1	0	0	0	0	0	0	0
3	89001773	89007877	Ash1l	0	0	0	0	0	0	0	0
3	133320936	133330512	Ppa2	0	0	0	0	0	0	0	0
10	94748941	94750659	Cep83	0	0	0	0	0	0	0	0
17	10273947	10282981	Qk	0	0	0	0	0	0	0	0
11	61909848	61922829	Akap10	0	0	0	0	0	0	0	0
17	73906010	73907745	Xdh	0	0	0	0	0	0	0	0
5	66362718	66392335	Apbb2	0	0	0	0	0	0	0	0
15	66594807	66595199	Phf20l1	0	0	0	0	0	0	0	0
16	16225301	16230776	Pkp2	0	0	0	0	0	0	0	0
17	6137211	6139156	Tulp4	17:6106997-6176828:5	0	17:6106997-6176828:1	0	17:6106997-6176828:1	0	17:6106997-6176828:1	0
1	7120194	7120615	Pcmtd1	1:7089217-7147636:14	0	1:7089217-7147636:4	0	1:7089217-7147636:5	0	1:7089217-7147636:4	0
7	56067984	56072430	Herc2	0	0	0	0	0	0	0	0
1	134865778	134887354	Ppp1r12b	0	0	0	0	0	0	0	0
13	97141927	97150413	Gfm2	0	0	0	0	0	0	0	0
10	63162222	63169430	Mypn	0	0	0	0	0	0	0	0
11	65218529	65233184	Myocd	11:65204423-65269643:3	0	0	0	11:65204423-65269643:2	0	0	0
11	52236837	52245121	Skp1a	0	0	0	0	0	0	0	0
3	35916220	35921187	Dcun1d1	0	0	0	0	0	0	0	0
6	3522683	3562358	Ccdc132	0	0	0	0	0	0	0	0
18	35610871	35613502	Paip2	0	0	0	0	0	0	0	0
4	149222227	149226356	Kif1b	0	0	0	0	0	0	0	0
9	3441055	3460131	Cwf19l2	0	0	0	0	0	0	0	0
18	5046589	5049494	Svil	0	0	0	0	0	0	0	0
10	120825108	120852092	Msrb3	10:120791500-120871034:1	0	0	0	0	0	0	0
13	59495333	59544451	Agtpbp1	0	0	0	0	0	0	0	0
13	9720773	9735466	Zmynd11	0	0	0	0	0	0	0	0
12	86256868	86269061	Gpatch2l	0	0	0	0	0	0	0	0
2	25596433	25602555	Rabl6	0	0	0	0	0	0	0	0
14	45334653	45343727	Psmc6	0	0	0	0	0	0	0	0
2	69977719	69988896	Ubr3	0	0	0	0	0	0	0	0
2	158826305	158831872	Dhx35	0	0	0	0	0	0	0	0
5	103783124	103784513	Aff1	0	0	0	0	0	0	0	0
14	47016277	47016795	Samd4	0	0	0	0	0	0	0	0
7	132966507	132973623	Zranb1	0	0	0	0	0	0	0	0
19	60764032	60764233	Eif3a	0	0	0	0	0	0	0	0
15	41797474	41826052	Oxr1	0	0	0	0	0	0	0	0
14	17963061	17963321	Thrb	0	0	0	0	0	0	0	0
13	64196152	64196675	Cdc14b	0	0	0	0	0	0	0	0
1	37377578	37380060	Inpp4a	0	0	0	0	0	0	0	0
4	9508627	9532065	Asph	0	0	0	0	0	0	0	0
11	6311009	6317080	Ogdh	0	0	0	0	0	0	0	0
8	22414716	22421450	Mrps31	0	0	0	0	0	0	0	0
1	127791605	127799553	Ccnt2	0	0	0	0	0	0	0	0
10	76399856	76412649	Pcnt	0	0	0	0	0	0	0	0
16	43569681	43577748	Zbtb20	0	0	0	0	0	0	0	0
9	7825615	7827009	Birc2	0	0	0	0	9:7821220-7833504:1	0	0	0
2	76857904	76884197	Ttn	0	0	0	0	0	0	0	0
5	65565989	65581468	Ube2k	0	0	0	0	0	0	0	0
16	58424561	58433463	Dcbld2	0	0	0	0	0	0	0	0
17	81647809	81649638	Slc8a1	0	0	0	0	0	0	0	0
11	62283597	62292218	Ttc19	0	0	0	0	0	0	0	0
9	122131893	122137601	Snrk	0	0	0	0	0	0	0	0
17	71789868	71810982	Clip4	0	0	0	0	0	0	0	0
19	38523915	38525452	Plce1	0	0	0	0	0	0	0	0
12	51621780	51661713	Strn3	0	0	0	0	0	0	0	0
1	43990511	43992394	Tpp2	0	0	0	0	0	0	0	0
11	19998120	20008477	N/A	0	0	0	0	0	0	0	0
16	94383912	94403368	Ttc3	0	0	0	0	0	0	0	0
X	38424267	38442140	Lamp2	0	0	0	0	0	0	0	0
10	52429193	52436663	Nus1	0	0	0	0	0	0	0	0
1	188043334	188066457	Esrrg	0	0	0	0	0	0	0	0
14	54662168	54667161	Acin1	0	0	0	0	0	0	0	0
2	37624173	37647285	Strbp	0	0	0	0	0	0	0	0
9	110590388	110604231	Setd2	0	0	0	0	0	0	0	0
12	35085939	35107556	Snx13	0	0	0	0	0	0	0	0
6	22132229	22145687	Cped1	0	0	0	0	0	0	0	0
2	76863274	76868085	Ttn	0	0	0	0	0	0	2:76862860-76868286:1	0
11	54543579	54568496	Rapgef6	0	0	0	0	0	0	0	0
3	121791734	121796485	Abcd3	0	0	0	0	0	0	0	0
5	72422025	72454506	Corin	0	0	0	0	0	0	0	0
9	70316592	70327276	Myo1e	0	0	0	0	0	0	0	0
18	36581068	36594322	Ankhd1	0	0	0	0	0	0	0	0
18	65174045	65198726	Nedd4l	0	0	0	0	0	0	0	0
12	51647687	51661713	Strn3	0	0	0	0	0	0	0	0
17	85003266	85005566	Ppm1b	0	0	0	0	0	0	0	0
1	91384565	91385346	Ilkap	0	0	0	0	0	0	0	0
4	40163719	40167191	Aco1	0	0	0	0	0	0	0	0
5	67702980	67776198	Atp8a1	0	0	0	0	0	0	0	0
4	6398319	6417207	Nsmaf	0	0	0	0	0	0	0	0
8	105178593	105202547	Cbfb	0	0	0	0	0	0	0	0
2	37624173	37647285	N/A	0	0	0	0	0	0	0	0
2	146387228	146412868	Ralgapa2	0	0	0	0	0	0	0	0
14	26418113	26428316	Slmap	0	0	0	0	0	0	0	0
16	10611003	10638915	Clec16a	0	0	0	0	0	0	0	0
17	26266283	26267358	Luc7l	0	0	0	0	0	0	0	0
2	20855354	20860036	Arhgap21	0	0	0	0	0	0	0	0
X	93620505	93626612	Pola1	0	0	0	0	0	0	X:93605964-93632068:1	0
1	162307868	162313696	Dnm3	0	0	0	0	0	0	0	0
16	31788082	31797010	Dlg1	0	0	0	0	0	0	0	0
2	74568941	74573626	Lnp	0	0	0	0	0	0	0	0
15	3457930	3551685	Ghr	0	0	0	0	0	0	15:3388714-3582999:1	0
8	67904117	67908889	Psd3	0	0	0	0	0	0	0	0
8	77344640	77365160	Arhgap10	0	0	0	0	0	0	0	0
X	101213774	101215578	Snx12	0	0	0	0	0	0	0	0
2	34432003	34444406	Mapkap1	0	0	0	0	0	0	0	0
5	88934749	88954957	Slc4a4	0	0	0	0	0	0	0	0
7	116359996	116368189	Pik3c2a	0	0	0	0	0	0	0	0
2	147024715	147026439	Xrn2	0	0	0	0	0	0	0	0
X	152046660	152047968	Smc1a	0	0	0	0	0	0	0	0
12	3835027	3873428	Dnmt3a	0	0	0	0	0	0	0	0
14	56748835	56772006	Pspc1	0	0	0	0	0	0	0	0
18	80137484	80142769	Adnp2	0	0	0	0	0	0	0	0
2	131511984	131516443	Smox	0	0	0	0	0	0	0	0
2	68358814	68410141	Stk39	0	0	0	0	0	0	0	0
7	73514090	73519708	Chd2	0	0	0	0	0	0	0	0
5	150604177	150608440	N4bp2l2	0	0	0	0	0	0	0	0
13	59495333	59500702	Agtpbp1	0	0	0	0	0	0	0	0
13	101757326	101758039	Pik3r1	0	0	0	0	0	0	0	0
8	77384751	77413627	Arhgap10	0	0	0	0	0	0	0	0
1	185266901	185267279	Rab3gap2	0	0	0	0	0	0	0	0
12	13482386	13484044	Nbas	0	0	0	0	12:13474238-13513369:1	0	0	0
12	111778020	111789459	Klc1	0	0	0	0	0	0	0	0
19	36958373	36970038	Btaf1	0	0	0	0	0	0	0	0
13	36943891	36972066	F13a1	0	0	0	0	0	0	0	0
15	34114024	34118110	Mtdh	0	0	0	0	0	0	0	0
16	22248436	22249133	Tra2b	0	0	0	0	0	0	0	0
17	66809466	66817977	Ptprm	0	0	0	0	0	0	0	0
4	9474898	9532065	Asph	0	0	0	0	0	0	0	0
10	117817344	117818609	Rap1b	0	0	0	0	0	0	10:117815781-117820461:1	0
17	26757805	26763448	Crebrf	0	0	0	0	0	0	0	0
17	50917527	50935558	Tbc1d5	0	0	0	0	0	0	0	0
15	35668701	35674952	Vps13b	0	0	0	0	0	0	0	0
7	127528396	127534961	Srcap	0	0	0	0	0	0	0	0
1	11107603	11123863	Prex2	0	0	0	0	0	0	0	0
13	37888871	37899787	Rreb1	0	0	0	0	0	0	0	0
17	81408067	81445593	Slc8a1	0	0	0	0	0	0	0	0
2	61613651	61627839	Tank	0	0	0	0	0	0	0	0
X	71383200	71401934	Mtmr1	0	0	0	0	0	0	0	0
13	12454735	12459316	Lgals8	0	0	0	0	0	0	0	0
4	46460090	46468787	Anp32b	0	0	0	0	0	0	0	0
5	20789629	20794481	Phtf2	0	0	0	0	0	0	0	0
9	122160323	122164051	Snrk	0	0	0	0	9:122157298-122166235:1	0	0	0
14	21626719	21637640	Kat6b	0	0	0	0	0	0	0	0
8	111830870	111845211	Cfdp1	0	0	0	0	0	0	0	0
6	38585041	38603468	Luc7l2	0	0	0	0	0	0	0	0
3	51308050	51326035	Elf2	0	0	0	0	0	0	0	0
18	39120119	39150118	Arhgap26	0	0	0	0	0	0	0	0
2	156161568	156167750	Rbm39	0	0	0	0	0	0	0	0
5	72329612	72343117	Corin	0	0	0	0	0	0	0	0
9	55838120	55859918	Scaper	0	0	0	0	0	0	0	0
18	36581068	36600875	Ankhd1	0	0	0	0	0	0	0	0
18	75114790	75126919	Dym	0	0	0	0	0	0	0	0
11	106096991	106123906	Map3k3	0	0	0	0	0	0	0	0
18	39097630	39111900	Arhgap26	0	0	0	0	0	0	0	0
3	40653706	40679609	Intu	0	0	0	0	0	0	0	0
5	33843112	33846267	Whsc1	5:33821729-33854609:1	0	0	0	0	0	0	0
18	73675161	73678039	Smad4	0	0	0	0	0	0	0	0
4	132656693	132680893	Eya3	0	0	0	0	0	0	0	0
7	81092147	81095693	Alpk3	0	0	0	0	0	0	0	0
1	118521827	118552156	Clasp1	0	0	0	0	0	0	0	0
19	42562552	42576201	R3hcc1l	0	0	0	0	0	0	0	0
1	170787346	170819432	Atf6	0	0	0	0	0	0	0	0
16	85013627	85043743	App	0	0	0	0	0	0	0	0
X	142752040	142834393	Tmem164	0	0	0	0	0	0	0	0
9	59426123	59454469	Arih1	0	0	0	0	0	0	0	0
12	69320373	69322350	Nemf	0	0	0	0	0	0	0	0
9	55807013	55859918	Scaper	0	0	0	0	0	0	0	0
12	44282578	44299291	Pnpla8	0	0	0	0	0	0	0	0
4	132656693	132673032	Eya3	0	0	0	0	0	0	0	0
5	72329612	72360758	Corin	0	0	0	0	0	0	0	0
18	36581068	36583759	Ankhd1	0	0	0	0	0	0	0	0
1	160226485	160231867	Rabgap1l	0	0	0	0	0	0	0	0
12	57325524	57332459	Mipol1	0	0	0	0	0	0	0	0
16	17015898	17018475	Mapk1	0	0	0	0	0	0	0	0
18	5705043	5705243	Zeb1	0	0	0	0	0	0	0	0
5	73510886	73534697	Dcun1d4	0	0	0	0	0	0	0	0
19	45630865	45640521	Fbxw4	0	0	0	0	0	0	0	0
1	162295552	162313696	Dnm3	0	0	0	0	0	0	0	0
19	37044522	37068291	Cpeb3	0	0	0	0	0	0	0	0
3	106531137	106539603	Cept1	0	0	0	0	0	0	0	0
18	80858544	80917878	Atp9b	0	0	0	0	0	0	0	0
14	73362961	73368427	Itm2b	0	0	0	0	0	0	0	0
2	20887106	20892177	Arhgap21	0	0	0	0	0	0	0	0
8	122908668	122916045	Ankrd11	0	0	0	0	0	0	0	0
5	25347361	25353408	Kmt2c	0	0	0	0	0	0	0	0
3	116776529	116782643	Agl	0	0	0	0	0	0	0	0
4	86819862	86829666	Dennd4c	0	0	0	0	0	0	0	0
5	110265512	110267265	Pgam5	0	0	0	0	0	0	0	0
19	18677688	18693762	2410127L17Rik	0	0	0	0	0	0	0	0
11	102800612	102802916	Gjc1	0	0	0	0	0	0	0	0
15	37972903	37989652	Ubr5	0	0	0	0	0	0	0	0
11	53280468	53292314	Hspa4	0	0	0	0	0	0	0	0
19	24346237	24360151	Pip5k1b	0	0	0	0	0	0	0	0
8	77310731	77365160	Arhgap10	0	0	0	0	0	0	0	0
10	93235438	93236963	Cdk17	0	0	0	0	0	0	0	0
2	65125893	65136546	Cobll1	0	0	0	0	0	0	0	0
13	55233895	55248077	Nsd1	0	0	0	0	0	0	0	0
17	64624528	64625451	Man2a1	0	0	0	0	0	0	0	0
7	121047838	121057399	Mettl9	0	0	0	0	7:121034976-121076129:1	0	0	0
9	55858081	55859918	Scaper	0	0	0	0	0	0	0	0
19	42562552	42583543	R3hcc1l	0	0	0	0	0	0	0	0
5	28331111	28339308	Rbm33	0	0	0	0	0	0	0	0
8	77344640	77384796	Arhgap10	0	0	0	0	0	0	0	0
15	79536997	79537545	Ddx17	0	0	0	0	0	0	0	0
14	34730549	34731609	Wapal	0	0	14:34729408-34733730:1	0	0	0	0	0
12	116317830	116324210	Esyt2	0	0	0	0	0	0	0	0
13	9710146	9735466	Zmynd11	0	0	0	0	0	0	0	0
17	26736789	26743131	Crebrf	17:26715775-26757804:2	0	17:26715775-26757804:1	0	17:26715775-26757804:5	0	17:26715775-26757804:5	0
X	94098283	94102380	Zfx	0	0	0	0	0	0	0	0
1	43790464	43807377	Uxs1	0	0	0	0	0	0	0	0
11	3517756	3520916	Smtn	0	0	0	0	0	0	0	0
12	59050268	59051708	Trappc6b	0	0	0	0	0	0	0	0
4	129317648	129322869	Rbbp4	0	0	0	0	0	0	0	0
12	51647994	51655483	Strn3	0	0	0	0	0	0	0	0
9	3441055	3477962	Cwf19l2	0	0	0	0	0	0	0	0
9	22490818	22514093	Bbs9	0	0	0	0	0	0	0	0
1	133009137	133012711	Mdm4	1:133003891-133018776:1	0	1:133003891-133018776:1	0	1:133003891-133018776:1	0	0	0
5	140295787	140303697	Mad1l1	0	0	0	0	0	0	0	0
12	3252612	3264749	Rab10	0	0	0	0	0	0	0	0
9	78131295	78141273	Ick	0	0	0	0	0	0	0	0
9	90100443	90107302	Morf4l1	0	0	0	0	0	0	0	0
13	94224895	94233180	Scamp1	0	0	0	0	0	0	0	0
8	36937560	36938758	Dlc1	0	0	0	0	0	0	0	0
12	4944906	4954657	Atad2b	0	0	0	0	0	0	0	0
15	33249926	33302547	Cpq	0	0	0	0	0	0	0	0
2	73679615	73679903	Chn1	2:73659758-73706918:2	0	2:73659758-73706918:2	0	2:73659758-73706918:2	2:73659758-73706918:1	2:73659758-73706918:6	0
9	20473028	20476478	Zfp426	0	0	0	0	0	0	0	0
19	57691767	57797503	Atrnl1	0	0	0	0	0	0	0	0
1	127791605	127803659	Ccnt2	0	0	0	0	0	0	0	0
9	62912750	62923655	Pias1	0	0	0	0	0	0	0	0
16	33204672	33206002	Osbpl11	0	0	0	0	0	0	0	0
9	21192395	21205413	Pde4a	0	0	0	0	0	0	0	0
9	82926397	82959851	Phip	0	0	0	0	0	0	0	0
1	160682041	160724189	Rabgap1l	0	0	0	0	0	0	0	0
10	67157907	67189849	Jmjd1c	0	0	0	0	0	0	0	0
18	25339714	25344962	AW554918	0	0	0	0	0	0	0	0
2	48927096	48940400	Orc4	0	0	0	0	0	0	0	0
3	89023031	89035481	Ash1l	0	0	0	0	0	0	0	0
8	84771784	84772315	Nfix	0	0	0	0	0	0	0	0
11	106679549	106685248	Pecam1	0	0	0	0	0	0	0	0
12	8698091	8706041	Pum2	0	0	0	0	0	0	0	0
1	160700712	160702460	Rabgap1l	0	0	0	0	0	0	0	0
2	59948087	59958492	Baz2b	0	0	0	0	0	0	0	0
12	69603476	69610826	Sos2	0	0	0	0	0	0	0	0
14	72563484	72584844	Fndc3a	0	0	0	0	0	0	0	0
6	31418931	31451584	Mkln1	0	0	0	0	0	0	0	0
5	123621796	123641881	Clip1	0	0	0	0	0	0	0	0
18	73657195	73662867	Smad4	0	0	0	0	0	0	0	0
15	73257034	73268893	Ptk2	0	0	0	0	0	0	0	0
16	32950292	32961744	N/A	0	0	0	0	0	0	0	0
11	22053432	22068506	Ehbp1	0	0	0	0	0	0	0	0
1	118543102	118555386	Clasp1	0	0	0	0	0	0	0	0
10	8780519	8814457	Sash1	0	0	0	0	0	0	0	0
12	51716942	51723048	Ap4s1	0	0	0	0	0	0	0	0
6	146224009	146241245	Itpr2	0	0	0	0	0	0	0	0
18	31594577	31600232	Slc25a46	0	0	0	0	0	0	0	0
4	16151917	16158430	Ripk2	0	0	0	0	0	0	0	0
10	8780519	8789601	Sash1	0	0	0	0	0	0	0	0
7	126878723	126879452	Taok2	0	0	0	0	0	0	0	0
18	65276646	65281095	Alpk2	18:65266291-65289677:22	0	18:65266291-65289677:9	0	18:65266291-65289677:18	0	18:65266291-65289677:14	0
6	65855949	65870469	Prdm5	6:65831372-65881048:2	0	6:65831372-65881048:1	0	6:65831372-65881048:1	0	0	0
6	84129471	84152409	Dysf	0	0	0	0	0	0	0	0
14	34422560	34429800	Bmpr1a	0	0	0	0	0	0	0	0
14	34691682	34695105	Wapal	0	0	0	0	0	0	0	0
12	51627110	51661713	Strn3	0	0	0	0	0	0	0	0
4	43087903	43101874	Unc13b	0	0	0	0	0	0	0	0
3	40653706	40664345	Intu	0	0	0	0	0	0	0	0
8	41076232	41084840	Mtus1	0	0	0	0	0	0	0	0
8	77382725	77413627	Arhgap10	0	0	0	0	0	0	0	0
12	51619814	51661713	Strn3	0	0	0	0	0	0	0	0
18	36787502	36788670	Hars2	0	0	0	0	0	0	0	0
4	109861809	109890990	Faf1	0	0	0	0	0	0	0	0
7	112759384	112759639	Tead1	0	0	0	0	0	0	0	0
11	74656423	74657339	Cluh	0	0	0	0	0	0	0	0
3	116778619	116782643	Agl	0	0	0	0	0	0	0	0
6	120870766	120876346	Bcl2l13	0	0	0	0	0	0	0	0
12	85049692	85050372	Ylpm1	0	0	0	0	0	0	0	0
13	59525146	59544451	Agtpbp1	0	0	0	0	0	0	0	0
19	30781295	30786971	Prkg1	0	0	0	0	0	0	0	0
13	59504194	59544451	Agtpbp1	0	0	0	0	0	0	0	0
13	64243634	64248499	Cdc14b	0	0	0	0	0	0	0	0
9	59779543	59843138	Myo9a	0	0	0	0	0	0	0	0
15	35099434	35115645	Stk3	0	0	0	0	0	0	0	0
17	24992270	25003405	Cramp1l	0	0	0	0	0	0	0	0
18	13938962	13939141	Zfp521	0	0	0	0	0	0	0	0
2	20854935	20860036	Arhgap21	0	0	0	0	0	0	0	0
7	114058540	114060419	Rras2	0	0	0	0	0	0	0	0
15	12230274	12238019	Mtmr12	0	0	0	0	0	0	0	0
15	98528863	98529453	Kansl2	0	0	0	0	0	0	0	0
6	99003200	99016665	Foxp1	0	0	0	0	0	0	0	0
2	34435133	34444406	Mapkap1	0	0	0	0	0	0	0	0
8	4265226	4268380	Timm44	0	0	0	0	0	0	0	0
9	111199665	111205847	Lrrfip2	0	0	0	0	0	0	0	0
5	74540932	74557149	Fip1l1	0	0	0	0	0	0	0	0
9	66540062	66566903	Usp3	0	0	0	0	0	0	0	0
13	45795509	45956575	Atxn1	0	0	0	0	0	0	0	0
9	55176191	55185760	Ube2q2	0	0	0	0	0	0	0	0
9	20444259	20444985	Zfp26	0	0	0	0	0	0	0	0
2	158826305	158851822	Dhx35	0	0	0	0	0	0	0	0
18	74577455	74580534	Myo5b	0	0	0	0	0	0	0	0
17	26739543	26743131	Crebrf	17:26715775-26757804:2;17:26736984-26757804:1	0	17:26715775-26757804:1	0	17:26715775-26757804:5;17:26736984-26757804:2	17:26736984-26757804:2	17:26715775-26757804:5;17:26736984-26757804:2	0
16	62827164	62830813	Arl13b	0	0	16:62813265-62846684:1	0	0	0	0	0
10	50748806	50767507	Ascc3	0	0	0	0	0	0	0	0
7	144481085	144485208	Ppfia1	0	0	0	0	0	0	0	0
12	51655402	51661713	Strn3	0	0	0	0	0	0	0	0
3	28532888	28542098	Tnik	0	0	0	0	0	0	0	0
19	4361538	4394892	Kdm2a	0	0	0	0	0	0	0	0
10	108268572	108274188	Ppp1r12a	0	0	0	0	0	0	0	0
15	98740337	98742829	Arf3	0	0	0	0	0	0	0	0
14	87472076	87487287	Tdrd3	0	0	0	0	0	0	0	0
18	21147732	21148904	Garem	0	0	0	0	0	0	0	0
9	111182819	111205847	Lrrfip2	0	0	0	0	0	0	0	0
18	35793465	35801367	Ube2d2a	0	0	0	0	0	0	0	0
10	43127779	43160844	Sobp	0	0	0	0	0	0	0	0
7	81300640	81306783	Pde8a	0	0	0	0	7:81295767-81308804:1	0	0	0
15	34114024	34123766	Mtdh	0	0	0	0	0	0	0	0
16	36000182	36002950	Kpna1	0	0	0	0	0	0	0	0
2	68314364	68314603	Stk39	0	0	0	0	0	0	0	0
4	58861525	58905107	AI314180	0	0	0	0	0	0	0	0
12	105799651	105805008	Papola	0	0	0	0	0	0	0	0
2	146387228	146406432	Ralgapa2	0	0	0	0	0	0	0	0
9	101144311	101148738	Ppp2r3a	0	0	0	0	0	0	0	0
6	38440455	38464043	Ubn2	0	0	0	0	0	0	0	0
8	105178593	105202578	Cbfb	0	0	0	0	0	0	0	0
14	13995007	14013655	Atxn7	0	0	0	0	0	0	0	0
17	33658388	33670133	Hnrnpm	17:33652327-33677273:1	0	0	0	0	0	17:33652327-33677273:1	0
2	117152992	117172086	Spred1	0	0	0	0	0	0	0	0
1	53256629	53282092	Pms1	0	0	0	0	0	0	0	0
7	73514090	73515812	Chd2	0	0	0	0	0	0	0	0
2	92214049	92230724	Phf21a	0	0	0	0	0	0	0	0
4	130327193	130329674	Zcchc17	0	0	0	0	0	0	0	0
1	140584019	140596059	Kcnt2	0	0	0	0	0	0	0	0
4	109083089	109091699	Osbpl9	4:109073150-109098502:4	0	4:109073150-109098502:2	0	4:109073150-109098502:4	0	0	0
17	81388810	81445593	Slc8a1	0	0	0	0	0	0	0	0
2	104776172	104780260	Qser1	0	0	0	0	0	0	0	0
14	27438599	27442620	Fam208a	0	0	0	0	0	0	0	0
2	13216770	13224425	Rsu1	0	0	0	0	0	0	0	0
13	59460469	59544451	Agtpbp1	0	0	0	0	0	0	0	0
4	8183253	8189392	Car8	0	0	0	0	0	0	0	0
10	59166504	59178857	Sept10	0	0	0	0	0	0	0	0
2	158035996	158058827	Rprd1b	0	0	0	0	0	0	0	0
1	125568547	125579327	Slc35f5	0	0	0	0	0	0	0	0
1	38107568	38108467	Rev1	0	0	0	0	0	0	0	0
11	74435701	74441785	Rap1gap2	0	0	0	0	0	0	0	0
9	32246447	32250787	Arhgap32	0	0	0	0	0	0	0	0
5	135209043	135231782	Baz1b	0	0	0	0	0	0	0	0
5	150466244	150481576	Fry	0	0	0	0	0	0	0	0
13	18810432	18814293	Vps41	0	0	0	0	0	0	0	0
5	32640331	32664400	Yes1	0	0	0	0	0	0	0	0
12	100595815	100619641	Rps6ka5	0	0	0	0	0	0	0	0
19	34827120	34841109	Pank1	0	0	0	0	0	0	0	0
Y	1131036	1158634	Uty	0	0	0	0	0	0	0	0
14	47016277	47016795	N/A	0	0	0	0	0	0	0	0
13	103884143	103889285	Erbb2ip	0	0	0	0	0	0	0	0
9	122131893	122137601	N/A	0	0	0	0	0	0	0	0
14	70235140	70267506	Ppp3cc	0	0	0	0	0	0	0	0
11	22053432	22068503	Ehbp1	0	0	0	0	0	0	0	0
13	45697821	45956575	Atxn1	0	0	0	0	0	0	0	0
2	165828208	165842877	Zmynd8	0	0	0	0	0	0	0	0
3	100644541	100656274	Man1a2	0	0	0	0	0	0	0	0
2	77089070	77108479	Ccdc141	0	0	0	0	0	0	0	0
4	34839332	34839986	Zfp292	0	0	0	0	0	0	0	0
18	34268298	34279352	Apc	0	0	0	0	0	0	0	0
19	57378549	57379175	Fam160b1	0	0	0	0	0	0	0	0
3	32574234	32574368	Mfn1	3:32569685-32577062:2	0	3:32569685-32577062:1	0	3:32569685-32577062:1	3:32569685-32577062:1	0	0
3	100632504	100656274	Man1a2	0	0	0	0	0	0	0	0
12	55057242	55063109	2700097O09Rik	0	0	0	0	0	0	0	0
6	142664532	142675563	Abcc9	0	0	0	0	0	0	0	0
4	137604523	137608182	Usp48	0	0	0	0	0	0	0	0
19	34840757	34841109	Pank1	0	0	0	0	0	0	0	0
4	85004923	85006524	Cntln	0	0	0	0	0	0	0	0
10	42360165	42426587	Lace1	0	0	0	0	0	0	0	0
5	96128943	96134132	Cnot6l	0	0	0	0	0	0	0	0
14	87472076	87511770	Tdrd3	0	0	0	0	0	0	0	0
4	48604581	48617331	Tmeff1	0	0	0	0	0	0	0	0
5	140105515	140132825	Mad1l1	0	0	0	0	0	0	0	0
11	120404206	120428636	Nploc4	0	0	0	0	0	0	0	0
17	66037493	66053091	Ankrd12	0	0	0	0	0	0	0	0
19	41545875	41555701	Lcor	0	0	0	0	0	0	0	0
2	76857904	76881839	Ttn	0	0	0	0	0	0	0	0
6	84989325	85005036	Exoc6b	0	0	0	0	0	0	0	0
11	23707523	23725574	Pus10	0	0	0	0	0	0	0	0
14	74775581	74786390	Lrch1	0	0	0	0	0	0	0	0
15	91772822	91780009	Lrrk2	0	0	0	0	0	0	0	0
3	127038747	127057091	Ank2	0	0	0	0	0	0	0	0
1	119548894	119579077	N/A	0	0	0	0	0	0	0	0
4	43087903	43115160	Unc13b	0	0	0	0	0	0	0	0
10	25441573	25443954	Epb4.1l2	0	0	0	0	0	0	0	0
18	65191437	65198726	Nedd4l	0	0	0	0	0	0	0	0
2	146889021	146891284	Kiz	0	0	0	0	0	0	0	0
10	75274017	75279961	Specc1l	0	0	0	0	0	0	0	0
16	37877049	37878564	Lrrc58	16:37868981-37881253:2	0	0	0	0	0	0	0
4	62329348	62336547	Fkbp15	0	0	0	0	0	0	0	0
5	146268215	146286239	Cdk8	0	0	0	0	0	0	0	0
3	153411462	153411871	St6galnac3	0	0	0	0	0	0	0	0
2	23537328	23545579	N/A	0	0	0	0	0	0	0	0
3	96041338	96042928	Vps45	0	0	0	0	0	0	0	0
14	31061469	31089622	Pbrm1	0	0	0	0	0	0	0	0
16	4137366	4138985	Crebbp	0	0	0	0	0	0	0	0
13	103833498	103835028	Erbb2ip	13:103828024-103839306:1	0	0	0	0	13:103828024-103839306:1	0	0
15	90980795	90994475	Kif21a	0	0	0	0	0	0	0	0
4	130727998	130728164	Pum1	0	0	0	0	0	0	0	0
17	74373663	74382040	Spast	0	0	0	0	0	0	0	0
14	64825601	64828668	Hmbox1	0	0	0	0	0	0	0	0
1	40003757	40010677	Map4k4	0	0	0	0	0	0	0	0
5	3968580	3992138	Akap9	0	0	0	0	0	0	0	0
10	40254264	40254464	Gtf3c6	0	0	0	0	0	0	10:40251270-40257212:1	0
15	91764632	91780009	Lrrk2	0	0	0	0	0	0	0	0
15	100469685	100476886	Letmd1	0	0	0	0	0	0	0	0
11	104423922	104426468	Kansl1	0	0	0	0	0	0	0	0
14	45614163	45629753	Ddhd1	0	0	0	0	0	0	0	0
5	36571296	36572037	Tbc1d14	0	0	0	0	0	0	0	0
6	149027283	149033359	Dennd5b	0	0	0	0	0	0	0	0
19	45635735	45640521	Fbxw4	0	0	0	0	0	0	0	0
3	84903501	84904079	Fbxw7	0	0	0	0	0	0	0	0
4	132204132	132205715	Ythdf2	4:132186948-132210751:3	0	4:132186948-132210751:2	0	0	0	4:132186948-132210751:1	0
X	38430918	38442140	Lamp2	0	0	0	0	0	0	0	0
5	3722546	3772787	Ankib1	0	0	0	0	0	0	0	0
11	19998120	20008477	Spred2	0	0	0	0	0	0	0	0
7	132948044	132950435	Zranb1	0	0	0	0	0	0	0	0
14	97827742	97831441	Dach1	0	0	0	0	0	0	0	0
5	110234347	110250807	Ankle2	0	0	0	0	0	0	0	0
9	48717283	48833099	Zbtb16	0	0	0	0	0	0	0	0
11	31055458	31061586	Asb3	0	0	0	0	0	0	0	0
2	68307041	68359034	Stk39	0	0	0	0	0	0	0	0
4	130718154	130719351	Pum1	4:130701111-130727997:33	0	4:130701111-130727997:17	4:130701111-130727997:3	4:130701111-130727997:28	4:130701111-130727997:5	4:130701111-130727997:21	0
5	90946790	90974415	Mthfd2l	0	0	0	0	0	0	0	0
2	24813527	24825067	Ehmt1	0	0	0	0	0	0	0	0
1	16440323	16486150	Stau2	0	0	0	0	0	0	0	0
10	12439627	12455564	Utrn	0	0	0	0	0	0	0	0
6	140543720	140568881	Plekha5	0	0	0	0	0	0	0	0
2	18101458	18126229	Mllt10	0	0	0	0	0	0	0	0
5	107788199	107799260	Evi5	0	0	0	0	0	0	0	0
8	8639206	8639489	Efnb2	0	0	0	0	0	0	0	0
5	25347361	25349940	Kmt2c	0	0	0	0	0	0	0	0
13	115030036	115035385	Itga1	0	0	0	0	0	0	13:115016261-115049282:1	0
8	67741761	67758265	Psd3	0	0	0	0	0	0	0	0
7	73468456	73484597	Chd2	0	0	0	0	0	0	0	0
12	111592577	111604564	Mark3	12:111575102-111615395:3	0	12:111575102-111615395:2	0	0	0	0	0
5	121802081	121803080	Atxn2	0	0	0	0	0	0	0	0
8	77351614	77365160	Arhgap10	0	0	0	0	0	0	0	0
9	95721133	95743351	Trpc1	0	0	0	0	0	0	0	0
7	99935162	99955540	Rnf169	0	0	0	0	0	0	0	0
5	147450653	147455188	Pan3	0	0	0	0	0	0	0	0
2	70738421	70786995	Tlk1	0	0	0	0	0	0	0	0
5	123590793	123631169	Clip1	0	0	0	0	0	0	0	0
1	4163855	4231144	N/A	0	0	0	0	0	0	0	0
19	43866589	43875020	Dnmbp	0	0	0	0	0	0	0	0
10	26327687	26352375	L3mbtl3	0	0	0	0	0	0	0	0
8	77358547	77384796	Arhgap10	0	0	0	0	0	0	0	0
19	40363202	40365166	Sorbs1	0	0	0	0	0	0	0	0
7	107681762	107708872	Ppfibp2	0	0	0	0	0	0	0	0
9	64160821	64161441	Zwilch	0	0	0	0	0	0	0	0
15	12437104	12445665	Pdzd2	0	0	15:12419573-12457797:2	0	15:12419573-12457797:3	0	15:12419573-12457797:1	0
16	59503125	59506320	Crybg3	0	0	0	0	0	0	0	0
1	155953154	155962560	Cep350	0	0	0	0	0	0	0	0
5	25347361	25349940	N/A	0	0	0	0	0	0	0	0
3	69101052	69102248	Kpna4	0	0	0	0	0	0	0	0
3	69092810	69102248	Kpna4	0	0	0	0	0	0	0	0
1	143667625	143677855	Cdc73	0	0	0	0	0	0	0	0
18	24897637	24903998	Fhod3	0	0	0	0	0	0	0	0
18	88989435	89010964	Rttn	0	0	0	0	0	0	0	0
16	15799867	15816894	Prkdc	0	0	0	0	0	0	0	0
18	5633204	5641518	Zeb1	0	0	0	0	0	0	0	0
6	146323111	146329797	Itpr2	0	0	0	0	0	0	0	0
2	31604614	31605343	Fubp3	0	0	0	0	0	0	0	0
7	64361940	64371659	Fan1	0	0	0	0	0	0	0	0
18	39126833	39150118	Arhgap26	0	0	0	0	0	0	0	0
19	36956371	36973018	Btaf1	0	0	0	0	0	0	0	0
3	37448408	37464658	Spata5	0	0	0	0	0	0	0	0
6	119052601	119057515	Cacna1c	0	0	0	0	0	0	0	0
11	106110744	106123906	Map3k3	0	0	0	0	0	0	0	0
18	84315806	84354691	Zfp407	0	0	0	0	0	0	0	0
8	77358547	77388735	Arhgap10	0	0	0	0	0	0	0	0
5	100805898	100812202	Fam175a	0	0	0	0	0	0	0	0
8	77409548	77413627	Arhgap10	0	0	0	0	0	0	0	0
12	111858210	111872433	Ppp1r13b	0	0	0	0	0	0	0	0
10	7152864	7154485	Cnksr3	0	0	0	0	0	0	0	0
